# Supplementary material for: Expression patterns and the prognostic value of the EMILIN/Multimerin family members in low-grade glioma
Source: PeerJ. 2020 Mar 2;8:e8696. doi: 10.7717/peerj.8696 (PMC7058105; doi:10.7717/peerj.8696)
Supplement: Supplemental Information 1 [file peerj-08-8696-s001.zip]

Archive with 73 entries (61 files):
- Raw data/
- Raw data/TIMER survivel/
- Raw data/TIMER survivel/═╝╞1⁄41.jpg
- Raw data/TIMER survivel/═╝╞1⁄42.jpg
- Raw data/TIMER survivel/═╝╞1⁄43.jpg
- Raw data/TIMER survivel/═╝╞1⁄44.jpg
- Raw data/TIMER survivel/═╝╞1⁄45.jpg
- Raw data/TIMER survivel/╦╤╣╖╜╪═╝19─Ω05╘┬31╚╒1947_1.png
- Raw data/co-expressed genes/
- Raw data/co-expressed genes/CEPIA co survival/
- Raw data/co-expressed genes/CEPIA co survival/CLIC1.png
- Raw data/co-expressed genes/CEPIA co survival/FSTL1.png
- Raw data/co-expressed genes/CEPIA co survival/IQGAP1.png
- Raw data/co-expressed genes/CEPIA co survival/MYL12A.png
- Raw data/co-expressed genes/CEPIA co survival/PHETA2 previous name is 109B.png
- Raw data/co-expressed genes/CEPIA co survival/PHETA2 previous name is 109B.╓ñ├≈png.png
- Raw data/co-expressed genes/CEPIA co survival/survival ╝⌠╟╨║≤.png
- Raw data/co-expressed genes/CLIC1 ╝⌠╟╨/
- Raw data/co-expressed genes/CLIC1 ╝⌠╟╨/CLCL1 ╝⌠╟╨.jpg
- Raw data/co-expressed genes/CLIC1 ╝⌠╟╨/CLIC1%20EMILIN1.png
- Raw data/co-expressed genes/CLIC1 ╝⌠╟╨/CLIC1%20EMILIN2.png
- Raw data/co-expressed genes/CLIC1 ╝⌠╟╨/CLIC1%20EMILIN3.png
- Raw data/co-expressed genes/CLIC1 ╝⌠╟╨/CLIC1%20MMRN1.png
- Raw data/co-expressed genes/CLIC1 ╝⌠╟╨/CLIC1%20MMRN2.png
- Raw data/co-expressed genes/EMILIN1 0.5 -0.5.xlsx
- Raw data/co-expressed genes/EMILIN2 0.5 -0.5.xlsx
- Raw data/co-expressed genes/EMILIN3 0.3 -0.3.xlsx
- Raw data/co-expressed genes/FSTL1 ╝⌠╟╨/
- Raw data/co-expressed genes/FSTL1 ╝⌠╟╨/FSTL1%20EMILIN1.png
- Raw data/co-expressed genes/FSTL1 ╝⌠╟╨/FSTL1%20EMILIN2.png
- Raw data/co-expressed genes/FSTL1 ╝⌠╟╨/FSTL1%20EMILIN3.png
- Raw data/co-expressed genes/FSTL1 ╝⌠╟╨/FSTL1%20MMRN1.png
- Raw data/co-expressed genes/FSTL1 ╝⌠╟╨/FSTL1%20MMRN2.png
- Raw data/co-expressed genes/IQGAP╝⌠╟╨/
- Raw data/co-expressed genes/IQGAP╝⌠╟╨/IQGAP1%20EMILIN1.png
- Raw data/co-expressed genes/IQGAP╝⌠╟╨/IQGAP1%20EMILIN2.png
- Raw data/co-expressed genes/IQGAP╝⌠╟╨/IQGAP1%20EMILIN3.png
- Raw data/co-expressed genes/IQGAP╝⌠╟╨/IQGAP1%20MMRN1.png
- Raw data/co-expressed genes/IQGAP╝⌠╟╨/IQGAP1%20MMRN2.png
- Raw data/co-expressed genes/MMRN1 ╔╕.xlsx
- Raw data/co-expressed genes/MMRN2 ╔╕.xlsx
- Raw data/co-expressed genes/MYL12A ╝⌠╟╨/
- Raw data/co-expressed genes/MYL12A ╝⌠╟╨/MYL12A%20EMILIN1.png
- Raw data/co-expressed genes/MYL12A ╝⌠╟╨/MYL12A%20EMILIN2.png
- Raw data/co-expressed genes/MYL12A ╝⌠╟╨/MYL12A%20EMILIN3.png
- Raw data/co-expressed genes/MYL12A ╝⌠╟╨/MYL12A%20MMRN1.png
- Raw data/co-expressed genes/MYL12A ╝⌠╟╨/MYL12A%20MMRN2.png
- Raw data/co-expressed genes/PHETA2 ╝⌠╟╨/
- Raw data/co-expressed genes/PHETA2 ╝⌠╟╨/PHETA2%20EMILIN1.png
- Raw data/co-expressed genes/PHETA2 ╝⌠╟╨/PHETA2%20EMILIN2.png
- Raw data/co-expressed genes/PHETA2 ╝⌠╟╨/PHETA2%20EMILIN3.png
- Raw data/co-expressed genes/PHETA2 ╝⌠╟╨/PHETA2%20MMRN1.png
- Raw data/co-expressed genes/PHETA2 ╝⌠╟╨/PHETA2%20MMRN2.png
- Raw data/co-expressed genes/venn_result3069.png
- Raw data/co-expressed genes/venn_result3069.txt
- Raw data/genemania/
- Raw data/genemania/genemania-attributes.txt
- Raw data/genemania/genemania-functions.txt
- Raw data/genemania/genemania-genes.txt
- Raw data/genemania/genemania-interactions.txt
- Raw data/genemania/genemania-network.txt
- Raw data/oncomine/
- Raw data/oncomine/oncomine ╫≈═╝/
- Raw data/oncomine/oncomine ╫≈═╝/ALL ║╧│╔║≤.jpg
- Raw data/oncomine/oncomine ╫≈═╝/EMILIN1 ALL.png
- Raw data/oncomine/oncomine ╫≈═╝/EMILIN2 ALL.png
- Raw data/oncomine/oncomine ╫≈═╝/EMILIN3 ALL.png
- Raw data/oncomine/oncomine ╫≈═╝/FCH)8{[K5U0M2IFO`SCUGC0.png
- Raw data/oncomine/oncomine ╫≈═╝/MMRN1 ALL.png
- Raw data/oncomine/oncomine ╫≈═╝/MMRN2 ALL.png
- Raw data/oncomine/oncomine ╫≈═╝/┐╔╩╣╙├1.jpg
- Raw data/oncomine/oncomine ╫≈═╝/┐╔╩╣╙├11.jpg
- Raw data/oncomine/oncomine ╫≈═╝/╔╕╤í╠⌡╝■.png
