# Supplementary material for: Expression patterns and the prognostic value of the EMILIN/Multimerin family members in low-grade glioma
Source: PeerJ. 2020 Mar 2;8:e8696. doi: 10.7717/peerj.8696 (PMC7058105; doi:10.7717/peerj.8696)
Supplement: Supplemental Information 1 [file peerj-08-8696-s001.zip › Raw data/co-expressed genes/EMILIN1 0.5 -0.5.xlsx]

## Sheet: Sheet1
CHI3L2
PLEKHA4
FAM20C
C1R
S100A6
CLCF1
NMI
SYDE1
BCL2L12
S100A3
TYMP
TNFRSF12A
VAMP5
HSD3B7
S100A11
CPEB3
FHL3
ANXA2
TUBB6
WDR1
S100A2
REEP4
SLC39A1
TGIF1
FLII
VIM
TTC33
TMEM170B
TNFRSF1A
PLAU
MAP2
APOBEC3G
PARP9
ANXA2P2
COLGALT1
PAK5
ZNF25
SERPINA3
CARD16
IFI30
MUC1
RAB8A
PLSCR1
TRIM23
NDRG3
MRC2
RELB
ANXA1
MCUB
TUB
CLIC1
LAP3
IGFLR1
DNM3
JPH4
ANG
CAPG
SYTL3
ZDHHC12
DENND2D
MATR3
FLNA
APOBR
EVA1B
STK40
SPOCD1
BACE2
GBP1
RNF135
RAC2
C1RL
UNC79
UPP1
RIPK1
CASP6
CLEC18A
GNG5
PYGL
CASP8
NPC2
CLEC18C
TMED9
USP27X
CAMSAP2
SERPINH1
NAP1L3
ADGRB3
CASP1
EDEM2
PLAUR
CD63
SDF4
UNC93B1
GABRB3
C2
APOBEC3C
ALDH16A1
SRPX2
TPST1
GSDMD
GRN
SCAMP5
CCSER2
NOD1
CYBA
C1ORF54
ARPP21
FCGBP
SP140L
CD44
FSTL1
TTC7A
PID1
PDPN
BATF
NCF1
SLC16A3
FCGR3A
SERPINA1
CCDC103
ELFN2
GRIA2
SLC15A3
S100A4
CCDC102A
GSTK1
IL4I1
IRF7
FADD
CNPY4
SNAP91
GMPPA
CIITA
CDK5R1
NSG2
MYO1F
PIK3R1
INA
CSMD3
CFI
LRRN4CL
SATB1
TP53I13
PLCB1
KDELR1
REXO2
CLEC18B
CACNG2
CUX2
SHKBP1
TNC
PCED1B
CASP4
RGS19
MMP14
RHOC
RAB32
LRRTM2
NKRF
SHANK2
GBP5
FERMT3
ARPC1B
SLITRK1
TRIP6
APOBEC3F
CD58
TOR4A
APOL4
HLA-DMA
IRF1
BAX
OLFML3
ZDHHC22
TCIRG1
HDAC4
ADAMTSL4
FTL
NUCB1
OSCAR
CABP4
SLC10A3
SELENON
LTBR
SIPA1
PTPN7
GAL3ST4
MSR1
FBP1
KIF3A
METTL7B
GRIA3
ABI3
LGALS3BP
RDH10
CLASP2
LY96
CD300LF
TMCO4
KIF3C
GABBR1
TMSB4XP8
UNC5A
TTC3
CTSZ
SLC8B1
PRKCE
AGTRAP
HECW1
MILR1
MB21D2
GNG12
STEAP3
DTX2
PARVG
CA3
RNASE4
SCPEP1
SEPTIN3
TMEM109
GALM
CTIF
NLRC5
FAM155A
ARPC5
SP140
ICAM1
LAMB2
DOK6
VASP
SAMD9L
PLK3
C1S
MYL6
ITPRIPL2
ARL11
GABRA3
TOMM20
NFAM1
ADPRH
SP100
GLB1L
TRADD
CARD9
SIT1
GPR65
CYFIP2
DERL2
MYO1G
AK2
CHGB
TRUB1
MTMR11
SCRT1
HLA-DPB1
MYO5A
ALPK1
MARF1
SLC2A4RG
GDAP1L1
YKT6
AMER3
PARP10
SQOR
FAM13C
SLC4A2
ELAVL2
MYDGF
ABCC3
FCGRT
PFN1
TMEM35A
YBX3
MBD2
BST2
UQCRC2
FCER1G
SOD2
RUNDC3A
GLRA3
CLIC4
STXBP2
PLP2
SLC7A7
GBP2
SERPINB6
PPP3CB
PLAAT4
CD74
SHC1
HECTD4
SLC1A1
ST8SIA3
SASH3
CTSC
PTX3
RALGAPA1
GPX7
GUSB
ARHGAP32
PSENEN
RER1
ITGAL
MCF2L2
CP
LRRC25
ASCL2
HPD
PLBD1
DOK1
ZNF248
PSMB9
EMP3
EHD2
UBQLN2
SFRP4
CKLF
VAMP8
SLC6A1
PDCD1LG2
LRRC4
SMPD3
FAM111A
LPAR6
CISH
GDPD1
FAM217B
RAB38
S100A10
CADM2
FCGR2A
SPI1
PLOD1
JPH3
TMEM102
PRAM1
HLA-DRA
C1QB
RAB42
ADGRE2
MSN
C3
KBTBD6
MAPT
MXRA8
P2RY6
MTMR9
RBSN
KIAA0040
SMIM13
P3H2
ZFP36L2
SLC11A1
ALOX5AP
ATCAY
ETV6
SCAI
ATXN7L3B
MLLT3
TMEM179B
FES
CMTM3
CKMT1B
HLA-A
RBMS1
MAP3K7CL
MAP3K14
CD300C
HLA-DMB
CCR5
PARP14
ABHD15
ARID5A
REPS2
ZRANB1
HLA-B
APOL1
SPN
B2M
ZNF503-AS2
MADD
LRRTM3
TMEM63C
MACC1
HOMER3
AASDHPPT
NMNAT2
CRISPLD1
NRXN1
RAB11FIP2
PYCARD
AKT3
IFNGR2
PSMB8
RUNX1
FLNC
COL8A2
SLC35A2
RELL1
GDAP1
PIGT
DAP
TMEM154
FAM117B
PIP4K2B
TYROBP
GPHN
KLHDC7B
SIGLEC9
FOXJ1
RAB13
PTGS1
ZNF600
FHOD1
TMEM121B
MEGF11
ARHGAP4
SERPINA5
RIPK3
ITGB2
SH2D2A
SPTBN2
HLA-DOA
ZBTB42
NECAP2
SLC2A13
MTMR7
PLXND1
NUAK2
RBM47
DTX3L
PI4K2B
ACADSB
ERMAP
PHYHIPL
DEF6
POU6F1
MAP4K1
ZC3H12B
WASF1
TMEM234
ALDH3B1
CDHR1
SERPING1
CD68
GLA
LRRTM4
TMEM255B
MGAT1
CYB561A3
UNC80
ECM2
PLCXD2
B3GALT2
CDH10
WDR78
SEPTIN9
C16ORF54
STAT5A
TMEM107
CXCR3
TMEM71
FUCA2
MDGA2
PIRT
GLRB
CTSA
IL10RB
NEMP2
PSMD9
C1QC
HCK
ADA2
TIMP1
TAGLN2
RHOH
PHLPP2
BTRC
CNN3
OMG
L2HGDH
SERPINB1
ARHGEF9
GPRC5A
FRMD8
RIC3
KYNU
SRGAP3
CD7
LBX2-AS1
SERPINB8
TMEM214
C10ORF88
KLHL28
LGALS9C
KCNIP2
HAT1
SLC66A3
PPP1R9A
PDE6G
SLC66A1
ATP8A1
PDIA5
BRSK2
PCOLCE
DOK3
PAFAH1B1
MYL12A
TNFAIP8
FXYD5
HLA-DRB1
WNT7B
BRMS1L
TRIM38
LILRB3
ANO6
STAC3
SHISA5
LSAMP
PDE2A
ADGRA1
FAM114A1
CNOT11
ENG
FCGR2C
PITPNB
PANK1
ANXA5
RAP2A
CDCP1
NAGA
DSCAML1
ALOX5
ITGA5
PDIA4
C1QA
DENND5B
RRAS
HLA-DPA1
ELF4
GGCX
ATP6V1G2
GMFG
P4HB
CELF3
UNC13A
TMEM230
APOBEC3D
CSMD1
ARHGDIB
XKR7
ACTL6B
SCIMP
MYCBP
ECE1
FUCA1
HERC1
GPSM3
CTSL
CASP7
PTPN22
LAIR1
MVP
KLHL23
CSTB
CSTA
EMILIN2
CLDN23
CTSS
ERI1
TMEM150A
ADGRE5
OSTC
KDELR2
SPIN3
HSPB1
NRSN1
UBR3
LINC00294
EN1
SOGA3
FAAP24
SIL1
WDR34
PIK3R6
MOV10
HAMP
DEAF1
MYOF
SELENOF
LGALS9
CAPZA1
LRRC4C
CRY2
CD300A
ANXA2P1
CHI3L1
PGAM2
MUL1
HLX
LRMDA
IL2RG
FBXO11
NAPSB
TSPO
TRIP10
LMNA
CDK2
TREM2
LIF
BEND4
OGA
DDOST
IL15
GALNT13
MRGPRF
KIF21B
STAT3
JMY
NOL4
CELSR3
SPINT1
LILRB1
BSN
UCP2
SPATS2L
RNASET2
CTNNA1
SOWAHD
AMZ1
EPM2AIP1
MTA3
RIMS2
CASD1
COPZ2
NCF4
PARP12
HMOX1
SS18L1
COQ8B
COL6A2
LST1
SEZ6L
SHISA7
HTR1A
SLC34A2
RDH5
PLPPR5
BCL7A
PHETA2
ASB1
SH3BGRL3
LYRM7
HLA-F
TAX1BP3
HDAC7
HEBP2
MGST2
GBP1P1
GBGT1
IRF5
ITGB3
TMOD2
P2RX4
PIFO
USP11
TXLNA
DGCR9
HLA-E
TMEM165
ARHGAP25
CEP68
TEF
SIGLEC7
NAGK
ARHGAP30
LAMP1
TGFB1
HNRNPUL2
SLC1A6
GPX1
BCL2A1
SBNO2
NAP1L2
TBPL1
EVA1C
HLA-H
CYBC1
ZNF737
GPR173
HDAC1
FAXC
CHRNB2
APOC2
ARHGAP9
VSTM2A
MS4A6A
TUBA1C
NECTIN2
LAPTM5
FAM126B
HAVCR2
TEAD4
PUM2
HCST
SLC37A2
RUFY1
MYBPH
NBEA
DDB2
HK2
TLCD3B
GPM6A
SPP1
NCF1C
SCAMP1
LAT2
SREBF2
RUNX3
PLB1
R3HDM2
CD276
TRAF3IP3
EPSTI1
BST1
CLEC7A
IQGAP1
RNF41
CRTAC1
TMEM176B
TRPM8
RGR
DNAAF5
TMEM8A
KSR2
CHEK2
SGSM1
CALR
CAVIN1
BMP1
PTPRT
HK3
CCSAP
TBX19
LILRA2
CCL2
CCDC18
SP110
LSP1
NPHP1
ADGRE1
NYAP2
ELAVL4
PALLD
RAP1B
HPS3
UBA7
OST4
RPS6KA1
ZYX
CD14
LAMTOR2
NIBAN1
SVOP
GRIA4
HMGCL
CD72
IKBKE
ATF5
RAB3C
HOXA4
ARHGAP15
LPXN
GIMAP2
BTBD19
TMEM147
SLC8A2
SCN3A
LMAN2
RGS7BP
STX1B
ADPRHL2
LINGO1
PDLIM7
GLIS3
POP4
ITGB4
NADK
IFI44
GALNT2
RPN1
RASAL3
HOXA1
LRRC37B
EML5
SLC38A10
ZBTB7B
ADAP2
HSPA7
FBLN5
VAV1
HSPA6
WAC
MAPKAPK2
ARHGAP45
NDST4
BASP1-AS1
ORMDL2
RFC2
TXNDC12
KAT6B
RNF165
PTGER4
CXCL10
DPP9
PLEK2
DACH2
ZDHHC24
PSORS1C1
CD180
PRICKLE3
FGF12
LTF
ABAT
CNPY3
OPCML
IGFBP7
NAA30
SEC61A1
HLA-DQA1
ATRAID
PTPN2
GPR84
FBXW9
HCLS1
RBFOX2
TMC8
TAPBP
MAPK8
NFATC1
PSMB10
MICU3
EIF4ENIF1
MAPK8IP2
POLD1
ZNF519
TNK2
CASP5
LRIT2
PAK3
FRMPD1
TEAD2
RBM42
RAB27A
DDHD1
PPP4C
MAGEE1
APOL6
CTSB
WAS
PMEL
TREM1
KANK2
HSPB1P1
LMCD1
CCRL2
SFN
CSF2RB
TPTE2P1
PPM1A
PCSK2
TNFRSF1B
PLAC8
IP6K1
SLC25A39
GEM
TNFRSF14
TSGA10IP
TMEM100
CYB561D2
FRY
CYP2S1
BRWD1
NCF1B
CBLN1
RPN2
COLEC12
TMUB1
FGF14
PSMC2
INSM2
CELSR1
HSPB6
SPHKAP
ADPGK
CNRIP1
IFIH1
RAB2A
KLHL42
CD69
PCDH7
CAPN5
B3GNT5
SERTAD3
MICALL2
PXN
MX2
C4A
B3GNT7
CD2
DTYMK
CELF5
PLSCR3
ITPKC
YPEL1
HMG20B
CFB
CACNA2D2
PPP1R3B
GAPT
TMEM248
ATP7B
IL18BP
MOSMO
SCG3
RWDD2A
S1PR3
OASL
PSD
LOXL3
ANTXR2
PLEKHM3
TPRG1
ATAD1
RTN3
GLB1
MAN2B1
HLA-C
ANKRD26
THUMPD1
RRAGB
MOAP1
SPSB2
SCAPER
FOSL1
MR1
CORO1B
RUBCNL
GFRA1
PRDM11
G6PC3
CYTH4
DAPP1
FKBP10
ISG20
MATN2
LSM11
RAPGEF2
RTN1
CYTL1
GLMP
TNFSF14
LTB
CEBPA
CD48
SMCR5
STAR
CA10
TCF7
MMP24
MAPKAPK3
TWF2
PPM1M
CMTM7
CPVL
GNAL
SRRM4
PLEKHG6
RNF166
CLASP1
TBC1D10C
CD37
CFAP61
HOXA9
FSTL3
WDR77
ACVR2B
GNGT2
NCAM1
ZC3H7B
FBXO34
AKAP6
ATP8B3
PHYKPL
SYNGR2
EFNA4
CLEC5A
ST14
LRRC20
TNFRSF11B
PTPN6
SHISAL1
EMP1
HOXC4
TMEM151B
CAST
PLA2G15
MRPS12
ASIC1
SLC47A2
BRPF3
ATE1
DCX
EIF4A2
MIPEP
SLITRK5
HERC5
HAR1A
MFSD10
RNASE2
FAH
NCF2
ZNF195
OSBPL8
TOMM70
ATG13
LY86
SUSD2
FAM110B
GPR21
TLR2
KCNK3
NUDT11
TNFRSF10C
SLC9A2
KCNB1
TAFA2
CANT1
PFKM
43528
RPRD1A
ADAM29
C10ORF55
OAS2
TRAPPC6B
ITGAX
COL4A2
TCTN1
TTLL12
LINC00599
P3H1
TICAM2
FBXW11
MYO1C
TNR
GADD45A
SHISAL2A
PDIA3
CCL5
THEMIS2
SLC25A19
ZNF474
CD40
SCN3B
S100A16
RAPGEF4
NOG
ZNF33A
AIF1
DGKB
NLRC4
MAST1
ARMC8
TNNI2
MLKL
CAMLG
MICU1
ZSCAN5A
RAB39B
LETMD1
TNFAIP8L2
MAP7D3
CENPB
GLRA1
RAB9B
CD164
ZBTB18
LMO2
ACAP1
PLTP
MAGOH
CROT
INPP5D
CLEC12A
GAB3
AP3B2
IRAK4
JOSD2
SYNGR1
PAFAH2
PEPD
COL1A1
EEF1AKMT3
DLGAP1
CGAS
CD80
