# Supplementary material for: Expression patterns and the prognostic value of the EMILIN/Multimerin family members in low-grade glioma
Source: PeerJ. 2020 Mar 2;8:e8696. doi: 10.7717/peerj.8696 (PMC7058105; doi:10.7717/peerj.8696)
Supplement: Supplemental Information 1 [file peerj-08-8696-s001.zip › Raw data/co-expressed genes/EMILIN2 0.5 -0.5.xlsx]

## Sheet: Sheet1
MYL12A
CAVIN1
EMP3
TMBIM1
SERPINB1
MBOAT1
DPYD
MCUB
BACE2
ISG20
VRK2
MSN
S100A4
CAPG
CYP27A1
ADGRE5
TAGLN2
PLBD1
CPQ
SERPING1
DENND2D
CLIC1
PLXND1
CERS2
SH2D2A
PRICKLE3
ADA2
SQOR
SIT1
ADPRH
CD2
CD3E
CASP4
CCL5
GSDMD
CTSZ
HSPA7
SWAP70
LTBR
TMEM165
PTPN22
SLC66A3
IL2RG
SLC12A7
SYNGR2
FCGR2C
CARD16
RNF135
FAM114A1
FUCA2
CPPED1
IFI30
H2AFJ
XKR8
ANXA1
RAB32
GZMA
S100A11
CRYBG1
APOBEC3F
ANXA2P2
B3GNT7
FTL
LGALS1
PLSCR1
ALPK1
CD96
APOBEC3G
LILRB3
IFITM3
CFI
GZMK
TMSB4XP8
KHNYN
FES
CD48
LGALS3BP
ZDHHC12
C1R
PIGT
CHST6
APOL1
MLKL
CFB
CABP4
CD58
SSH3
HFE
TUBA1C
TYMP
CD164
KIAA0040
CD3D
IQGAP1
RAB38
APOBEC3D
EVA1C
LITAF
MX2
CASP8
C1RL
EPSTI1
TNFAIP8
SP100
C2
SPP1
TIMP1
CD300LF
SLC43A3
FABP5
DDB2
TMEM176B
CAST
SH2D1A
VWA1
CXCR3
ANXA2P1
RAMP3
PLIN2
PDPN
GBP1
ADAMTSL4
C1S
SLC15A3
CLDN23
GPNMB
FLNC
NKG7
TNFRSF14
LCK
SLAMF6
LAP3
HTATIP2
PSRC1
GBP1P1
RRBP1
YIPF1
TP73-AS1
SLC25A45
PLAUR
CCR5
ICOSLG
ANXA2
RAC2
PARP12
ADGRE2
ICOS
HSD3B7
HLA-DPB1
LILRA6
OAS2
NIBAN1
CD52
ITK
MSR1
HLA-B
LATS2
SLC25A24
OSMR
CSMD3
REXO2
GBP5
ACTL10
C1ORF54
MYO1E
RAB34
CXCR6
VAMP5
MGST2
CISH
TMEM140
CHI3L2
IL2RB
PTGER4
SERPINA1
TBC1D1
ANG
B2M
LGALS3
PLAU
TUBB6
BATF
SP140L
TICAM2
MARVELD1
TRIP6
HLA-DPA1
C9ORF64
NPC2
MYH9
BST2
CD7
TTC3
CIITA
CTSA
HCP5
CD74
TMEM176A
RGS3
CASP1
CCR2
ACAP1
NTAN1
FUCA1
PHETA2
SLAMF7
OPLAH
NDE1
BCAS4
HLA-F
APOBR
SERPINA5
AGAP2-AS1
FBLN5
UBASH3A
HK3
CXCL9
METTL7B
RUBCNL
TMEM154
UPP1
FCHSD2
CD79B
PECAM1
PRF1
HLA-E
CARD19
PTGER2
ATP2A3
HLA-DRA
TNFRSF12A
TMEM71
EIF4ENIF1
KYNU
GPR171
ARPC5
RAB27A
HLA-DMA
TCIRG1
PHF11
SERPINA3
PLAT
XAF1
ITGB1
TRIM38
RAP1B
SAT1
NUDT11
AOPEP
CTSW
CD63
THEMIS2
TNFRSF1A
FRMD4B
RCAN3
RPS2P32
SFRP4
TTLL12
GRIA4
FSTL1
FCGR2B
CXCL10
GZMH
UNC93B1
SAMD9L
HLA-DRB1
CST7
ZNF683
PMP22
TIFA
RHOG
ITGB7
RNF130
HPS1
PARP9
SOD2
CTSC
CCR7
GLMP
SP140
CSTA
SERPINB8
SNX9
CHI3L1
GUSB
GCA
LMNA
CBR1
CTNNA1
TTC12
ENG
ETV7
LRRC25
CCDC122
SGMS2
ZBTB7B
NUAK2
FCRL6
TRADD
SP110
SLC49A3
MVP
STAT5A
HLA-DOA
IL15
SOD3
NCF1
LBX2-AS1
SLC7A7
CTSS
FBP1
LY96
SMIM3
ESYT1
NIPSNAP3A
CD40
MYO1G
CYTIP
PI4K2B
CCRL2
MAPT
TMEM100
CASP6
ELOVL1
PLCB1
REEP4
GSAP
ACVR2B
RBMS1
MX1
CEACAM1
CD3G
CTF1
GRN
ARPC1B
FCGR3A
PYGL
PLP2
SPIRE1
SLC16A3
MMP14
PDCD1
HSPB7
RAP2A
RBM47
PSMB9
EMILIN1
SLAMF1
IRF1
HLA-DMB
TMEM109
FXYD5
CD180
SMAGP
CP
ELF4
BCL7A
IFNGR2
SCPEP1
ANXA5
ARHGAP32
PLK3
EOMES
IDO1
P3H2
HLA-A
LYZ
OSTF1
SPATS2L
S100A6
VAMP8
EFEMP2
SRPX2
DGCR2
SMARCC2
TMEM37
RELL1
COL6A2
LSP1
WIPI1
VASN
F11R
CD6
CCDC152
LRMDA
RPS6KA1
RIPK3
PIK3R1
SPINT1
LPAR6
LENG9
RRAGB
CD300LB
ZDHHC22
PDLIM1
KIF13B
MBD2
ICAM1
CD5
SOCS3
GIMAP2
WDR1
TNFAIP6
PARVG
MYO1F
ITGA5
OSCAR
SERPINB6
MIR155HG
TES
SLC16A5
COLEC12
DTX2
GLA
SNAI1
SMIM5
CGAS
MYO9B
FERMT3
NCF2
GDPD1
LMO2
MGAT1
RNASE4
KDM4B
SLC10A3
HPS3
FCGR2A
NFAM1
CRTC1
NSUN7
CRB2
HLA-DRB6
BCL2L12
EHD2
PPCS
SPHKAP
LGALS9C
MTMR1
FBXO11
CTSB
TBC1D10C
EVC2
GPR173
LOXL4
SLAMF8
RCAN1
ACAA2
CD80
SLC35D2
CLEC7A
CD248
NLRC5
PYHIN1
TMEM255B
COL15A1
DUSP23
TMEM220
SEMA4G
ITGAL
SCG3
GALNT4
OLFML3
FCER1G
GGACT
SLC35A2
PARP10
GNG12
PID1
ACSL1
FAM117B
CTIF
ALDH3B1
PREX1
IFIH1
GCH1
CTSL
CALHM6
HERC5
PLD1
RINL
OPHN1
DUSP10
PDLIM4
GPR65
MDGA2
KIF16B
IRAK2
CD247
PPM1M
CYBA
THRA
PCED1B
JPT2
KAT6B
AGA
CDCP1
FASLG
KLRB1
MATR3
PDGFA
HLA-DRB5
FCHSD1
TRIM6
LUM
FGL2
PDCD1LG2
TMEM189
ARSD
CDHR1
MIR9-3HG
RAB42
CD68
RARRES2
STEAP3
GPR141
TCF7
NMI
SLC37A2
ZMIZ1
CD44
NEMP2
AEBP1
NUDT16P1
POU6F1
PTPN7
MB21D2
TMBIM4
ARHGAP25
GSTA4
MACC1
CYP2S1
GSTK1
FRY
HLA-H
FGR
ANKRD46
CLCF1
GDAP1L1
ZNF25
SKAP1
NEAT1
BST1
LRRC37B
GALM
GPHN
ACTN4
MILR1
CLEC12A
LYN
GNGT2
TERF2
KCNE3
BCL2A1
LCP2
NAP1L3
CXCL11
SATB1
IFITM2
MAP2
SPN
HEXB
CNRIP1
B3GNT5
IRF7
CD40LG
WARS
LPAR1
RBSN
CFH
DOK1
DISP3
FMOD
ALOX5AP
ATF3
C16ORF54
EDEM2
IL4I1
CD109
GALNT13
ASCL2
KBTBD6
ACP5
APOBEC3C
NFE2L3
GALNT7
FERMT1
PLEKHA4
LACC1
GPX8
HLA-DQA1
CMAHP
LTB
CC2D1B
PLS3
LGALS9
VIM
EPHX3
PNMA1
SLC15A4
A2M
TTF2
RENBP
P2RY6
CEP112
TNFSF14
PTGS1
SLC2A9
HLA-DQB1
EVA1B
GSN
HLA-DQA2
ABI3
RUNX3
PHF21B
LRRC4
RGS16
ZCCHC14
LY9
ERP27
APLNR
TRPM8
OAS1
USP11
MYOF
MAP3K20
BCAT1
MAP3K7CL
GNLY
ABCC3
EPHB1
GDF15
EPOP
RAB8A
TRAF3IP3
TYROBP
MTA3
JPH4
SIL1
UCP2
NCAM1
C1QB
SHKBP1
EOGT
ZNF600
KLHDC7B
ITGB2
TRAK1
NAAA
TM4SF1
TRPV2
CAPZA1
NDST4
CARD9
CD300C
TMEM230
SHANK2
RCOR2
NOL4
FAH
ANKRD16
TUB
F3
DPEP2
SORCS3
SFN
GAS6
SERPINH1
ARHGAP30
NUCB1
TNRC6C
GALNT5
CDH10
S100A2
HSH2D
