# Supplementary material for: Expression patterns and the prognostic value of the EMILIN/Multimerin family members in low-grade glioma
Source: PeerJ. 2020 Mar 2;8:e8696. doi: 10.7717/peerj.8696 (PMC7058105; doi:10.7717/peerj.8696)
Supplement: Supplemental Information 1 [file peerj-08-8696-s001.zip › Raw data/co-expressed genes/EMILIN3 0.3 -0.3.xlsx]

## Sheet: Sheet1
DCTD
SLC2A10
DRAIC
PSRC1
CTF1
BMP2
NOG
ACAA2
PHYHIPL
MEIS3P1
COX15
TM9SF3
FGF11
PDPN
CRTAC1
PRPS2
CEP112
RINL
TMEM220
CHAF1B
ST13
FKBP9
LOC202181
SEC24C
ATOH8
CARD19
CCDC30
F3
ATAD1
FAM133A
ANGPTL2
EXTL2
FAM181A-AS1
FAM181A
LOXL4
METTL6
RAB36
SIMC1
EFS
GPR158
EVC2
C9ORF64
CENPS
DDIT4L
VPS35L
TMEM185B
PHTF1
RTCA
FAM86B3P
AQP5
ZNF518B
VIPAS39
TOM1L1
SCMH1
MOXD1
CD58
DEDD2
GALNT13
PDGFD
TNKS2
PIWIL4
ARL9
EFHC2
CCSER2
RGMB
VPS37C
SUPT3H
GNG12
EFEMP2
MORN3
TEX26
PRMT6
LPIN3
ECD
EIF2A
KHDC1
UBXN1
NMNAT3
TP73-AS1
EIF4B
TSG101
CNMD
RIOX1
NEK6
LEKR1
VDAC2
POLL
CUL7
CAMLG
LYPD6
EYA2
FXYD6
LOC100129534
IFT122
RPS2P32
MIR9-3HG
RPS13
PPCS
GRIK1
TAF1D
HS2ST1
STEAP3
TBC1D1
B3GNT5
PRORSD1P
POP4
SIRT1
FBXO17
RAP2A
GSAP
CEP89
PTCD3
ANKRD35
NRDC
HDHD3
WDR78
SHROOM3
SLC25A45
FAM222A
HNRNPH3
TSTD1
LIPC
SKIDA1
MARVELD1
VPS52
RUBCNL
ZDHHC22
GGACT
C9ORF170
NMRAL1
EID3
CSMD3
CD302
KLHL26
TGFB2
LDHA
EIF3L
BLK
TYSND1
SHD
PLA2G5
DNAJB12
FKRP
MRPL30
FAM192A
PID1
ANKRD53
C5ORF49
RAB34
SKAP2
PVT1
EVC
ABCA17P
P2RX6
SDF4
ASIC4
EGLN2
LRCH2
TICAM2
HSPB6
HEBP1
MARCKS
IMPDH2
XKR8
NSUN7
GDPD2
PPIF
WFDC2
ZNF230
TUBB4B
HADHA
ALCAM
PLIN5
FGFR3
GCK
SPATA6
SEMA4G
MED8
CCDC8
FUCA2
LINC00092
RGR
RASSF10
FPGT
MYH7
TMEM69
FAM221A
IGBP1
RPL3
RRAGD
SCN3A
SYCE2
TXN2
MSN
SLC25A24
BCAS2
TACR1
MMS19
BID
TIAL1
ADO
TAS1R1
SMS
SDC4
SUCLG1
ST13P4
MEGF10
SWAP70
FAR2
CD101
TTLL12
VAX2
MAOB
ULBP3
CLCC1
NUDT19
PNPLA4
SOX6
PANK2
FKBP9P1
LINC00634
OPLAH
NACA
ZNF776
CPQ
LINC01278
RGS16
CITED4
SOS2
SLC35G2
RPS12
RGS22
DERL3
KIAA1522
OPN3
CBR1
HSF2BP
MDGA2
POLDIP3
TET1
PRKCD
ALDH1L2
EFNB2
PRPSAP2
FBXL7
RAD54B
ERI3
MRPL10
TGIF1
MYOZ3
IFNLR1
RPL15
EPHB1
MUL1
NAP1L1
HPDL
CORO1C
STIL
RXRB
LRRC37A6P
PRDM16
MRPL23-AS1
MYCBPAP
RNLS
LRATD2
ABCA3
ACSS3
B9D2
PITPNB
TEX19
TMEM61
SGMS1
C15ORF56
MBOAT7
GRB14
MRPS15
DNAJC12
MRPL43
MN1
C1ORF174
PSTPIP1
AKT2
RANBP17
C7ORF31
ATAT1
WIPF3
RIOX2
NEMP2
ENPP1
RPL21
PROSER3
JHY
GGH
SOX8
ICMT
MRPL45
GRIA4
SH2D4A
SLC35D1
BUB3
UST
SHISAL2A
RRN3
ZDHHC18
NUMA1
CXORF40A
PTGR1
C10ORF105
IMPACT
RHBDF1
LMO4
PLAAT5
DUSP10
RAB3IP
TUBGCP2
ALDH3A1
IPO7
EEF1B2
SARS2
CNIH1
PCGF2
PAXIP1-AS2
TRIP6
AIP
TAPT1
NLGN2
FAM155A
LHX5
HORMAD2
ACACB
MINDY4
TMEM71
ZMYND12
EIF3F
UMODL1
EPB41L4A-AS1
TMEM248
BEST3
FAM83D
SLC6A9
TLX1NB
NTNG1
LRRTM4
SLC9A1
PRR3
NFYA
ZSCAN5A
BCAT1
PCBP3
TAF13
ACADM
PDCD11
NUCB1
UNG
VASN
LGALS8
HNRNPA1
ATP5MC2
WDR77
ADGRD2
HIST1H3E
WDR66
CMTM5
TLX1
SAMM50
SLC16A9
SLF2
ABHD6
HS6ST1
CYTL1
SMOC1
SPATS2L
DHDDS
RNF113A
FRA10AC1
SGF29
RPL6
SLC2A4RG
ZBTB8OS
FLNC
CHST6
TMEM30A
EBNA1BP2
CCDC65
PDCD4
DMWD
AGL
LHFPL3
DDOST
MYH6
SULF2
GALE
TUB
MEGF11
ASF1A
GDAP1L1
MT1M
SLC25A21
ACADL
CFAP221
C19ORF12
CCDC18
TRNAU1AP
RIPPLY2
ST3GAL3
SLC66A1
ERRFI1
FAM110B
AKIRIN1
FUT4
CNOT8
43529
RRAGB
EEF1AKMT2
PTCH2
HP1BP3
SSH3
CFDP1
RPL36AL
KLHL28
ZNF71
DLG5
PKD1L1
FERMT1
FCHSD2
GDNF
NCAM1
TMPRSS3
GAS2L2
IRGQ
PRDX1
NFU1
TUBA3FP
SMG9
PPRC1
SFR1
DNAH9
RPS25
ZNF485
MRPL20-AS1
TXLNA
CDHR1
POLR2F
USP33
MINPP1
DUSP26
MYBPH
PTGFRN
C5ORF63
LRGUK
DTD1
CASC10
RPL4
SLC44A3
DIRAS3
BCCIP
HPS1
LRIT2
NCOA4
NCK2
FAP
HNRNPA1L2
TMEM100
ZNF613
ZNF474
SIPA1L3
MSL3P1
FBH1
RSPH4A
C6ORF15
DNAH11
DAPL1
ADAMTS20
IFT22
GPR19
DNAJC16
ADAMTS3
CENPBD1P1
AUNIP
PHF11
CAPZA1
HIST4H4
CFAP57
FAM177A1
CWF19L1
RPS24
S100A13
GASK1A
HEATR4
VAV3
CLEC4F
ALOX5AP
MIS18BP1
LRRC66
ZNF816
FAF1
EBF4
NADK
DNALI1
ABCA5
PLEKHG4B
FBXW9
TCTEX1D1
GPX7
TC2N
RCOR2
APPL1
SCG3
ALDH1A3
GRAMD1C
USP1
YY1AP1
NMNAT1
PRMT5
PRPF31
AEBP1
RICTOR
USP48
PICK1
MZF1-AS1
TWNK
FCHSD1
ZCCHC24
SPATA33
NAT14
SRPRA
EMP3
RER1
FAM114A1
PPM1J
CASC1
ENO1
PTGS1
FLRT1
LARP4B
SMDT1
RAB3D
NFATC1
ANKRD45
ZNF584
CDC42
SAMD9L
CA3
NACA4P
PDCD1LG2
TMEM150C
CFAP206
LGI4
ARMC2
TMBIM1
LYSMD1
SLC7A6OS
PSMD8
SAMD15
HSPB11
STAT5A
MEGF8
CMYA5
ASB13
FGFRL1
ST20
MAGOH
LITAF
DSCAML1
KIF16B
PLEKHG1
MPV17L
ZNF576
GALNT3
SAMD11
TMEM53
DRC1
NFATC4
IGFBP2
LRRC4C
ZBED6CL
CASP6
ST20-AS1
POMGNT1
MTPAP
GALM
PROC
AMIGO2
CTTNBP2
FHAD1
KDELR1
TUT1
TMEM201
COL9A2
TRNT1
STK40
TMEM67
PHF13
PHETA2
PQBP1
RAI2
LRRC75A
CYB5D1
LOC100129034
ITPRIPL1
ASB5
KCNK3
ESS2
CHAD
PPM1M
RPL24
AP1S3
MLXIPL
CLASP2
VRK3
SNHG8
RPS23
TMEM132E
XPNPEP1
SMC3
MFSD14A
DTNBP1
RGN
ZNF324
RFESD
CAPG
CCDC89
SH3GLB1
TMEM234
CUEDC2
UROD
DENND3
RAET1K
LINC02731
TRIM36
C1QL1
KIF26A
CD109
FAM50B
PLPPR1
AQP1
MICOS10
ZNF197
STARD10
RBM24
ECHDC2
EFCAB12
FNDC7
PRELID2
RNASE4
ZDHHC8P1
SLC7A10
MPL
HDAC4
GFRA1
PES1
SAYSD1
RND2
TTC12
HEY1
SUSD5
HIST1H2BJ
DPF2
DNAAF3
ZNF468
WFIKKN2
PHF21A
DCTN4
OSBPL10
TOE1
WDR25
PGM1
EIF3E
CRYZ
PDE8B
ZNF33A
LRRC43
ACOT11
TM7SF2
CCNE1
TMEM154
WNT7B
PPA1
TTF2
LTBP1
RNF135
SPA17
FXYD1
TRAP1
MRPS16
SNHG32
FMNL1
HFE
THNSL1
BRAP
ZNF530
RIBC2
DNAJC24
RBM22
UNC79
AP2S1
RYR3
RMND5B
IL13RA1
ZNF32
FXYD3
FAM110C
GJA1
CCT4
SEMA3A
UBE2J2
GTPBP4
RARRES2
GLMN
CRB2
ATG13
SELENOF
SERPINF1
SLC30A7
MRPL37
PAPPA
SNHG29
MT1E
BBS4
VPS26A
FAH
IFIT5
ANG
GSX2
DNMBP
HERC5
MX1
GPR173
STAC
FABP5
ROR2
UPP1
TMEM51
TOMM20
RAB18
PPP5C
RPL7
FNBP1L
TCF12
RCAN3
ATG4C
TCF25
MICU1
PIPOX
RASEF
GRIK2
PRPF18
ZNRD1ASP
TMCC1
TMEM156
FHDC1
FXYD2
AQP4
ZNF676
PATZ1
PM20D2
THUMPD1
DCLRE1B
POGLUT3
CHGB
ZFAS1
ZNF622
TRIM61
ITPKC
SLC25A3
FAM86B2
GALNT2
MAPT-AS1
SEL1L3
STPG1
UGP2
XKR9
STC2
C2ORF70
RBSN
TLCD5
DDX42
TNFRSF11B
CENPV
DYNLT3
PTPRF
NR1I2
DHRS2
ABRACL
SPRY2
MAML3
AKR1C3
TRANK1
PDE6B
ZMIZ1
POLR3GL
MRPL44
PUSL1
FSCN2
DRC7
CYB561
PYGL
TRIM67
WASHC2C
TCAIM
GPN2
MAP3K19
PHF1
TMSB10
ALOX12P2
PIGK
SLC13A3
BCAR1
GEMIN7
TCEA3
DEPDC1
PYROXD2
SNHG1
PRAM1
GPBP1L1
KYAT1
CREB3L4
BTG1
DGCR2
SLC6A11
SLC25A10
IQGAP1
CELSR3
RIOK2
KPNA6
ZNF527
TMEM168
SF3B2
MROH7
GEMIN8P4
SLC4A5
CLEC5A
NME5
SLC34A2
CFAP100
LIX1L
TLCD3B
DMAC2
PPP1R1C
H6PD
MOK
BLOC1S2
NOA1
RPS6
DENND5A
C19ORF47
CCDC9
PIFO
TXNDC12
MMP14
LRRTM3
PAAF1
ZDHHC12
KHNYN
ACCS
CYFIP1
PDCD4-AS1
PELI2
ZBED5
SEPTIN6
SART1
FABP4
GLI3
ATG9B
PRICKLE3
PRKACA
ZFAND4
PNMA1
OSBPL8
ZNF180
ZMPSTE24
GGA1
IQCG
PCGF6
HTR7P1
ZC2HC1C
CACNG2
LFNG
GJB2
ZNF662
EID2
H1F0
ERMAP
CPTP
AKAP1
MTOR
KIF1BP
DNAJC8
ICK
TTYH3
PUS3
GALNT4
SPEF2
ASB6
UQCRC2
GNG5
OCIAD2
MCUB
DMC1
SPEF1
DNER
LATS2
RPA2
TP53I13
TTC3
ZNF544
MRPS27
SCARNA9
LRRK2
TRMT11
ARSD
TDH
OTX1
SLC7A1
PLPP3
CCDC153
NEXN
EIF3H
RUFY3
ABCB11
ATCAY
CCT3
NPM1
ARHGAP12
GCFC2
HDAC1
SDC2
PRPF6
CNRIP1
IFT57
HIST1H1D
AOX1
MIR924HG
MAGEH1
HNRNPA1P33
HCFC2
SLC25A20
NFKBIL1
CCNB1IP1
SPAST
ACAT1
DNM1P35
ZFYVE27
PLA2G6
EMID1
LETMD1
SMIM10
SFXN1
LENG9
TDRP
ARMC9
RSL24D1
MUCL3
IQCC
COL9A3
FAM13C
LRRIQ1
YPEL4
EEF1A1
TUFT1
GATA2
TMEM39B
STRN4
PRR15
SF1
KCNN2
WDR24
CHI3L1
FAHD1
TMEM230
EDDM3A
ZNF45
SLF1
KBTBD12
MINDY3
LGR6
EVA1C
HOPX
POU6F1
RPF1
TMEM135
IRAK2
CCDC96
HMX1
TMEM263
OSCP1
TBPL1
NIPSNAP3A
ADPRHL2
PPP1R15A
TMSB4XP8
VPS51
TFCP2L1
ISYNA1
SEC16B
HOXC4
PLCE1
NUMBL
RHPN2
GPC5
SARDH
NKD1
CASP8
ADAMTSL4
TOMM22
TRMT1L
CCT7
DIAPH3
KCNIP2
SLC26A4
CBLN1
SLC25A43
ZIC5
ANKRD16
CCDC173
SOGA3
TMEM237
TMCO4
SLC8A3
PADI1
PLPP7
KATNAL2
TMEM50A
PHF21B
KIF5B
GPR37
TNFAIP6
CCDC152
ACBD5
TCEAL1
CCNYL1
LILRB5
UBXN11
ZCCHC7
TMEM169
PSMC2
SERTAD3
BEX1
COQ8B
CLNS1A
TP53AIP1
RPUSD4
SHMT2
TNFAIP8L1
TRMT5
IFT80
FAM86B1
CDK11B
RPL27A
DRG1
TNK2
P3H2
MT1A
RPS27A
UNC93B1
CD209
MAP1LC3C
C11ORF58
FAM160A1
SPATA6L
TGIF2
SUFU
GLIDR
C20ORF204
SLC11A2
GSK3A
COL5A2
HIST1H2BH
BCAS4
ELOVL2
RILP
MTFR1L
GRTP1
MED25
COL8A2
PNKP
DAGLB
MEOX2
BANK1
PEF1
KCNJ11
MCMBP
ETS1
ZDHHC1
C19ORF44
CSTF2T
DESI1
RSPH14
TMEM165
IL20RA
ARC
AGR3
NAPA
CACNG5
PLAGL1
ABL2
SLC12A7
NDST4
CHST2
IKZF5
KDM7A
HIST1H3G
LRPPRC
LIMS2
MORN1
KLHL4
NEPRO
ZNF195
PHLDA1
MICAL3
PRDM16-DT
SLC14A2
ZNF860
TAFA3
CDRT4
PSMC4
ZC4H2
ATF7IP2
GLRX3
PSMA6
SMARCC2
GAS5
FNIP1
COQ8A
BBS10
HK2
HOTAIR
LAMTOR1
ACADS
LARS
ACTR6
CNOT6
IMPA2
ZNF512
HIRIP3
TRPM2
CDH4
B3GLCT
SPATA9
LSM10
LRRC75B
TEAD2
NEK11
ALDH5A1
SLC39A4
EIF2B2
CCNB3
EYA4
MAP10
TBC1D15
VSIG10L
TOX3
OTOS
HIVEP3
OPHN1
PLP2
SLC39A9
RPS3
PAX3
ZCCHC17
WDTC1
HAUS4
CCDC117
SLC8B1
HYLS1
RSPH1
MSL2
MTHFD2
BBIP1
NAT16
TSEN2
SAPCD2
CNTD1
ZBTB47
FAM86C1
ZCCHC14
CAMKMT
SLAIN1
FKBP10
FFAR4
HABP2
MRPL3
FAR2P1
RPL39L
AK4
GRWD1
AP4B1
RPS29
ZNF875
BTF3
G6PC2
GABRA3
CBLN3
ADAM29
EPHB2
ZDHHC23
ZNF223
DDB2
NUFIP1
THTPA
CDC42BPG
CGAS
PLAT
C11ORF1
KLRC2
ZNF565
FKBP5
LHFPL6
EXOSC10
INHBC
TRAF5
ST7
LRRC42
HCG22
APOBEC3G
EBPL
ETNK2
SYNC
ZNF790
CORO1A
RNF185
ANAPC13
SELENON
KIF24
METTL24
BLOC1S6
MGARP
DCDC2
TAB1
EIF3D
KCNMB3
RAB2A
KDM4B
ZNF74
RALGAPA1
LRRC58
RPP30
UBL4A
NTAN1
FAHD2B
ZNF542P
TTC4
TCEANC2
ZIC3
KAT6B
S100PBP
MRPS12
CNOT3
TM2D1
TXNRD2
FBXW2
TMTC2
POU3F1
MAATS1
LILRA2
ZNF155
YJU2
KTI12
YDJC
PSD4
SMG5
CABP4
SIPA1L1
SOX9
SMIM12
LINC00847
CEBPG
HECTD3
RHOC
TERF2
ZEB1
USP53
SLC39A12
PRR29
CLEC18B
HIP1R
DICER1-AS1
GMPR
DMD
PDHX
ABHD15
ZNF821
BMP4
SSX2IP
MB21D2
RPLP2
OCSTAMP
SPAG1
DDX20
KIDINS220
MCU
ANKRD28
TTC7A
EIF3A
HERC6
NUP62CL
ALG14
FBLN7
CASC3
RAB33B
DCUN1D3
MACROD1
GLRX5
MAPT
EBF1
VAT1L
KCNK5
CYP2S1
RNF112
SLC9B1
SLC35A2
TULP2
APOBEC3F
BDH1
DAP
IRF3
CDR2
SFXN4
SAMD14
CARMIL3
RPL13
RPA3
DRC3
SORCS3
SPATA1
NSUN4
ERF
GPR55
LDB1
CCNJL
FOXJ3
GPATCH1
PPL
GDI2
ARHGAP15
ZNF383
NAPSB
SPATA7
ZNF805
LINC00999
CTCF
SHMT1
OSMR
TXLNB
PTP4A2
TRUB1
RHPN1-AS1
C16ORF87
H2AFY2
CISD1
CLEC18A
SH2D7
FOXD3
MFAP2
SVOPL
HNRNPH2
HNRNPUL2
HMGA2
TCTEX1D2
ATP6V0B
C22ORF39
YAP1
GPR17
B3GALT5-AS1
AP3M1
BTBD17
SLC16A11
SLC2A9
MYT1
GLRX
LRRC2
PREX1
VDR
C1ORF52
SNRNP48
ZNF321P
PRLHR
YTHDF2
IGSF10
KIAA0319L
RSU1
RPL10
PEX14
FNDC11
SLC1A1
ADAM12
KIF13A
TMLHE
TNC
ANKRD65
GSE1
WIZ
TMEM51-AS1
SHLD2
PTPN14
ATP5PB
CYHR1
ANXA5
UPF1
PCDHB1
SH3KBP1
PDLIM4
KCNQ4
HCN3
FAM45A
MYOD1
EEF1A1P9
SF3A3
SLC7A14
KIAA1257
NFYC
C11ORF45
GNA14
TAF3
NDE1
ZUP1
LHFPL4
ZNF773
DMAC2L
WBP1L
RWDD3
BEST4
NFKBIB
BCL2L12
ACOT9
CCDC146
PLEKHA4
NCF1
PYGB
CD3EAP
ACBD6
ACOT12
VPS72
TMEM119
TASOR2
ASB1
ABCC8
HOXA1
L2HGDH
PTPN23
PRRX2
ZNF408
MAN1C1
TUSC1
DLL3
KIF9
FSIP1
SRRM3
DIAPH2
C9ORF85
ABCG1
FAU
SYNRG
EPHX2
EEF2
NPRL3
CNTRL
ARHGAP9
FMO3
SZT2
SSBP2
AGBL2
PIK3CD
MRTO4
RAB32
ZNF436
TBC1D5
SUPV3L1
SLC11A1
DNMT3A
WDR38
BTAF1
FXR2
HOXC13
RDH12
PDZD8
ZNF283
FAM111A
ADSS
IL17RB
NLGN1
KLHL21
PSENEN
CCDC190
MYCBP
ASPHD2
PPP6R1
ARSJ
SLC5A9
TMEM121B
HACD4
LLGL2
VSX1
PDE7B
APOB
XKR7
ABITRAM
CUTC
KIAA0895
ITGB3BP
NSG2
ZSCAN26
CYP27A1
ZNF711
TTC26
ASIC1
TUBB6
ACVR2B
FAM53A
STAMBP
FZD1
SEMA6D
FBLN5
COL8A1
PPIE
NCMAP
TFAM
RPL29
MRC2
GPR85
LRP4
ANGPT1
DNASE1L3
FAM180B
RIC3
DOCK7
CCNA1
PNRC2
CARD11
LRRC61
KAT7
IPP
PSEN2
SFRP4
LOC100268168
TRPM3
CDC20
CYB5R1
MAGEL2
AKR7A3
RNF5
SP100
TKT
C1ORF87
HDHD5
EXOC5
SLC9C2
APOC2
MAEL
SEC22B
AATF
B4GALT2
NNMT
CRY2
ACTL10
WWTR1
TOX
ASB14
DNTTIP2
PARL
KCNJ14
ESYT1
ZNF28
BRMS1L
HVCN1
GID8
ATP1A1
R3HCC1L
43526
HEXIM2
SF3A1
CDC6
GLIS2
SCNN1G
KIF2C
DROSHA
NAT2
RAB14
PDCD5
RWDD2A
SRSF4
TRIM16L
SZRD1
ZNF582
PAK4
ACD
ZNF416
TPTE2P1
LSM14A
TCEAL4
SNRNP40
ASNSD1
SLC1A5
CLEC17A
MLLT3
CHUK
ZFP28
PABPC5
DET1
EHMT2
HIST1H2BK
LONRF1
GRIN3A
EPS15
WDR26
ZBTB42
MESTIT1
CEP135
DGKK
NUDT7
HPS4
G0S2
AARS
PIGG
DES
SMO
SSU72
WDR93
OSGEPL1
MRPL20
CYP2A6
ZNF219
FES
IFFO2
PRXL2B
RBMS1
DUS2
RPAP2
GRIK4
CHST3
GOLGA2P7
OLR1
FAM241B
RPL32
PTCRA
C3
TIMM9
CDV3
OSBPL1A
ADSSL1
COL27A1
ELP3
SAT2
MORN4
ZNF432
ZNF25
GTPBP1
USP34
CEP104
LCAT
C2ORF27A
NUDT13
GSTA4
CIAO1
COLCA2
TUBG1
CENPN
SP8
RIPOR3
CSRP1
ALOX5
C14ORF28
C2ORF50
ITGB5
CISH
CALCRL
TRIP10
ACOT4
SPATA3
ZNF319
SLC39A6
PTCHD3P1
PSMD10
MUTYH
SLC17A9
SPN
TACR2
FAM214A
IFNGR2
NMI
RPL34
UQCRBP1
VARS
C1ORF159
ATAD3A
ELL3
SULT2B1
ANXA11
SMAD9
HOXC10
CABCOCO1
LYPLA2
BCL7A
CYBRD1
TMEM106C
ENOX2
STXBP3
RSL1D1
GCA
CCDC106
MYADM
PURA
KLHL9
PALM3
CAP1
PSMB2
NPM3
GPR157
DCX
PPP1R3G
PHYH
SKOR1
RPSA
HSF2
HSBP1L1
TUBA1B
CCNB1
ANKK1
MYC
TTC38
NUDT16P1
BAG6
YIF1B
RAB5B
REC8
PPARG
ZAR1
ZNF98
CCDC122
LGALS1
USP54
NPEPL1
DKKL1
HSPB7
NEK8
RPSAP58
GNAS-AS1
RCC2
TUG1
CCDC24
TBL3
ADAMTS5
ZMYM1
ZFP62
PUM2
EEF1AKMT1
FBXO42
SLC25A25
DMRTA2
LCTL
B3GNT7
WWP2
ANKRD26
CTC1
KLHDC7A
MSL3
H2AFJ
MAP4K5
MRPS28
SMIM3
P2RY2
PHKA2
SLA
IGF2BP2
ZNF248
TRPV3
LGI1
PTPRE
NIPAL3
SYNPO2L
PCED1B
THBS4
ANKRD13C
FAM216A
CD24
PAQR7
ARFGAP2
LRRTM2
RBP1
SNX9
NOLC1
NUTM2D
CDKN1B
ALPK3
UBE2E1
GPR155
CRLF3
DPH2
PDK3
C12ORF75
RRNAD1
ASCC1
TRIM9
MOV10
NPY2R
DDX18
MIB2
U2AF1L4
WDR89
FAM183A
SIPA1
SPAG17
SH3BGR
KLC4
TIGAR
CDR1
ZNF638
ADA2
TLR3
GINS2
SHOX2
BICRA
C6ORF58
SLC43A3
DLEU7
ITGB8
FEZF1
IPO13
DHX34
TEAD3
SPCS3
CADPS2
GAS7
B3GALT1
TOMM70
PTGFR
GLI2
ITM2C
NFIA
BCL10
KLHDC1
CWC27
GAPT
RHEBL1
SERPING1
TAF12
CSF3R
UBQLN4
RORB
PLAAT3
CERS1
EPC1
GNL2
RPS4X
MACF1
ULK4
DIABLO
LAMTOR2
SNRPD2
SPHK2
ADGRG5
SLC27A3
SRRM1
ADAM33
STBD1
CNN3
ITGB4
CD226
KCNE5
CDCA8
PHB2
ALG6
TMEM254-AS1
AFP
SPHKAP
EFCAB10
VSTM1
PAFAH2
WNT16
TNFSF12
CDCA7L
YIPF1
LINC00319
PI4K2B
COX16
LPCAT2
LILRA4
MRPS18B
TOMM40
GNB1
KCNK7
SERPINA1
RPS6KA1
RPS20
TLR2
KDM6B
WDR6
MAPKAPK5-AS1
TRPV2
SLC10A3
LINC02447
IRX5
NMUR2
LRRIQ3
INA
THRAP3
VIM
SCD5
PPP1R3E
CCN4
RASSF5
CNNM2
HOOK3
MAPK4
HILS1
TFAP4
SKP2
AMH
CTTNBP2NL
USP49
BOLA3
PRDM2
CDK11A
EMP1
FLVCR2
EIF4ENIF1
TEKT3
TMEM54
TMEM107
SMCR5
MYOG
CPED1
PLAG1
PODN
MED29
RPL37A
UBQLN2
TAF5L
AGBL4
CRYAB
SERPINF2
BEND7
ZNF470
BAG2
EML5
CIRBP
CSNK1E
OLFML3
AP1M1
CD69
HIST2H2BA
ATP13A2
SPOCK1
SIKE1
NUP62
POLR1D
PASK
KMT5B
KIZ
RAB33A
EZH1
UBE2Q2
DGKD
NDC1
STK32B
DCTN6
DHTKD1
RNASET2
ORAI2
TRIM8
ABCD3
RPL19
GAS2L3
KAT5
ANKDD1A
PRDM6
CTBS
ZNF304
EXOSC7
JMJD1C-AS1
CER1
IGDCC4
SLIT1
LRRC37B
TWF2
KCNH1
PLD4
EDRF1
FAM72B
WAC
ASCL2
ADAMTS6
WDR62
AMOTL2
C2CD4D-AS1
AOPEP
TBP
CIB2
TFRC
FAAP24
METTL15
PPFIBP2
LRRC8A
RGS19
RADX
WASF2
ZNF275
RNF149
SERBP1
PMS2P1
[truncated: 696 more rows]
