# Supplementary material for: Expression patterns and the prognostic value of the EMILIN/Multimerin family members in low-grade glioma
Source: PeerJ. 2020 Mar 2;8:e8696. doi: 10.7717/peerj.8696 (PMC7058105; doi:10.7717/peerj.8696)
Supplement: Supplemental Information 1 [file peerj-08-8696-s001.zip › Raw data/co-expressed genes/MMRN1 ╔╕.xlsx]

## Sheet: Sheet1
LHFPL2
CPED1
ELK3
ALOX5AP
IL13RA1
CD302
B3GNT5
PIK3CG
MAML3
ITGAM
PTGS1
PTPRC
DOCK8
SH2B3
OLFML3
ITPRIPL2
SIRPB2
RUNX2
MOB1A
C3
HK2
ST8SIA4
NFATC2
LYN
KCNE3
WDFY4
PLXDC2
GPR132
ITGB3
CYFIP1
ALOX5
TLR1
SELPLG
CSF1R
RHBDF2
ELF4
TLR6
TGFBR2
TMEM119
PTAFR
PICALM
RCSD1
DOCK2
NAGA
APBB1IP
RUNX1
GPR183
CTTNBP2NL
COL8A2
IKZF1
USP53
EMB
MSN
CD84
PDGFB
NCKAP1L
ARHGAP15
SYK
CSF2RA
TLR5
C3AR1
CD53
LAIR1
LRRC37A6P
EVI2B
PLCG2
SASH3
GALNT4
LPCAT2
TLR3
BIN2
CYBB
CD86
REST
ADAM28
ARHGDIB
CGAS
LILRA1
PCED1B-AS1
PIK3R5
SLC1A5
SIGLEC5
ITGB2
INPP5D
CARD11
SP100
NFAM1
RPS6KA3
SLC16A3
FPR1
TFEC
MIS18BP1
CLEC17A
CSF2RB
TRAF3IP3
GPR34
TRIM38
CSF3R
CASP8
SLC2A5
DAPP1
RHOH
TMOD3
TNFSF8
BTK
LILRB1
LAT2
HCLS1
TMEM154
TLR7
C11ORF45
CYSLTR1
IL6R
IL17RA
TBXAS1
LPAR5
HACD4
ABHD15
TLR2
OLR1
RBM47
HAVCR2
SPN
SAMSN1
IL16
ADORA3
ARPC1B
RREB1
ARHGAP30
PRKCD
RGS19
ECSIT
KCNQ1
GALNT2
RNASE2
ZNRF2
KCNK13
CAP1
FAM114A1
PDCD1LG2
FYB1
CD2AP
LAPTM5
FNDC3B
MYO1F
RPS6KA1
OTULINL
C16ORF54
ARHGAP25
SIPA1
SCIN
P3H2
SH3GLB1
RGS18
NLRP3
IFNLR1
CASS4
RASAL3
ATP8B4
PLD4
TMEM52B
PRRG4
CASP4
MSR1
DEF6
LCP1
GAPT
VAV1
RNASET2
LILRB4
SLA
PTPN6
CAPZA1
PSTK
TLR8
CYTL1
SLCO2B1
ARHGAP9
CTSB
GLIPR1
TMEM156
MGAT4A
B4GALT1
GPR65
TMED5
SERPINA1
IRF5
PLEK
PALD1
NCMAP
RNASE6
ITGA5
SWAP70
CD69
PLBD1
RAB32
HLA-DMB
RASSF8
HPS3
LPXN
TLR10
ITGAL
SIGLEC9
TMEM106A
SKAP2
GAB3
CDCP1
LEPROT
CYTIP
SH3TC1
ADAP2
ARL11
KCTD12
BLNK
ARHGAP27
RASGRP4
IL18
GPSM3
CD300C
CMTM7
GIMAP4
LY75
CYTH4
S100A11
SLC7A7
CD33
ARHGAP18
SIGLEC10
HEXIM2
FFAR4
FAM78A
IL12RB1
LCP2
PDPN
TOR4A
YJU2
LOXL3
APOBEC3C
TGFB1
FCGR2A
FGD2
PARP2
IGSF10
CLEC5A
CD4
FYCO1
CMTM6
FHOD1
SPINT1
SOAT1
WASF2
PIK3R6
CTBS
AARSD1
SP140
DHPS
HHEX
SLC2A9
RIPPLY2
A2M
PIK3AP1
MRC2
CTSS
RNASE3
SQOR
CD300A
IRAK3
CLIC1
CTSC
C20ORF197
CORO1A
CD226
MYBPH
LTBR
SCPEP1
CASP1
SPI1
CRLF3
CCR5
GPR160
STXBP2
RGS10
CCR1
NIBAN1
CLEC7A
SUSD3
C12ORF75
FERMT3
PLVAP
ST6GAL1
LRRC25
ZNF217
TBC1D2B
ADPRH
TMEM173
GMFG
NAPSB
TUBGCP2
SYTL3
RGS16
WWTR1
PYGL
B3GALT5-AS1
CD58
SLC11A1
SP140L
PALLD
MYOF
NCF1
SIGLEC14
SERPINB9
SLAIN2
CX3CR1
NLRC4
ELF1
CYP2S1
CEBPA
EPB41L4A-AS1
SLC16A5
NFKBIL1
FGL2
PCDH18
EHMT2
KLC4
DOK3
TNFRSF11A
CISH
ZNF28
CREB3L2
ARHGAP45
SEC22B
FRRS1
SUGP1
LRCH1
FSD1
TTF2
CD37
NCF2
IGSF6
ABHD14A
KLHL6
FPGT
WAS
P2RY13
TCTEX1D4
CARD9
PCED1B
LILRA2
HPGDS
KLF6
ABI3
ERMAP
GDAP1L1
PLK3
MNDA
HCK
LRRC75B
TREM2
TBKBP1
ADAM9
XAB2
APOBEC3G
ACPP
TMEM255B
SEC24D
SERPINB1
FBLL1
RNF112
AFF1
PARVG
CXORF21
LRMDA
ATL3
ZNF816
SGF29
FNBP1L
SCIMP
NDUFV1
TNFRSF10D
RBMS1
MYO7A
ITGB5
SIGLEC8
IFNGR1
ENPP1
HLA-DOA
TCEANC2
LPAR6
CYBA
PLB1
IL4R
SLC30A7
ARFGAP2
LIMS1
SFT2D2
GBGT1
CARD6
IRF8
VSIG4
TYROBP
TLN1
DENND1C
IL10RA
LRRC20
CRTAC1
NUDT16P1
ZNF32
TTC26
UNC93B1
CD68
GIMAP2
WDR78
PILRA
SLC66A3
C1QC
CAST
IRF2
ARMC5
MYL12A
RIPK3
IQGAP1
ZNF468
MICB
NT5M
ADA2
DENND3
IRAK4
SPPL2A
RUBCNL
ADGRG5
C5AR1
TNFRSF1B
CIITA
FCGR1A
MGST2
RASSF5
LYL1
ADGRL1
PLCB2
S100Z
CDC42
ZNF821
AIF1
C19ORF38
S1PR3
DOK1
CXCL16
GPR84
ECM2
GNG12
HELB
PELP1
MAP4K1
FSTL1
ANXA5
CD40
CAMLG
IFNGR2
OSMR
ZDHHC22
PDGFD
C11ORF68
TTC7A
CARMIL3
C7ORF31
CEP112
FCGR3A
MRPS25
STAT5A
MR1
COTL1
DRAIC
RAB43
PTPN14
RRAGC
LRMP
IPP
NFKB1
TRAP1
GLRX
KYNU
STK26
MYCBP
UQCC2
APOC2
SUSD6
SNAP23
TNFRSF10A
P2RY12
TMSB4XP8
PRR3
EVI5
PLA2G6
H6PD
LRIT2
RTP5
USP6NL
ACD
CHGB
ATCAY
EMBP1
RILPL2
APOBR
FAM177B
HFE
HLA-DRA
RIC3
P2RX4
FCER1G
HS2ST1
CFLAR
SLC39A1
LY86
DSC2
ZC3H12D
DDX51
DOCK7
TBC1D10B
PDZD4
CTSZ
ZFHX3
MILR1
FGF20
DTX3
USE1
RAP1A
ZMPSTE24
RTN4R
CD7
GAL3ST4
ITGB1
BMP2K
LAMA4
CEACAM21
WDR25
XIRP1
ANO6
TRAM1
BRD9
MAPKAPK5-AS1
SLC8B1
P2RY6
FARSA
SELENOF
PIFO
GNGT2
CD74
SERPINB8
NUMB
TBC1D1
USP11
FBP1
PEX16
GNA15
EHBP1L1
PIK3CD
HIRIP3
NCBP2AS2
NEK6
PKN2
NMNAT1
C1QB
INSM2
AR
IL1A
PRAM1
SPTLC3
CD274
DUSP26
RNF187
CD180
PHEX
LYSMD1
MTF1
AOAH
EVI5L
MAST1
TM6SF1
LST1
RUNDC3A
MRPL10
MRPL46
TIFA
SELENON
CIRBP
ITGB4
ITPRIP
GIMAP6
TNC
CLIC4
MKNK1
TMEM109
ACTL6B
DNAJC10
NPRL2
TAL1
YAP1
TNK2
PRPF6
SIGLEC11
AKAP13
NOG
MYH9
TEDC1
TREM1
LATS2
SAMD9L
FCGR1B
RETREG2
HCST
VAMP8
GLB1L
RASSF3
DCTD
STAT3
PHETA2
TGFBR1
HIPK1
DSE
PLSCR1
LOC100129034
HAMP
CXCR4
HLA-E
PARP14
TNFSF14
MAGEL2
MORN4
MBNL1
SCYL2
SHC2
CHRNA4
SLC35A3
DRC7
SHMT1
RAC2
TTLL12
KCNK3
LGALS9
NCAPH2
SMCR5
SF3A2
RNF135
SPIRE2
VASP
WDR83
GLIS3
SPNS3
GIT1
PODXL2
SPP1
SPATA13
PTP4A2
RSPH4A
SERTAD3
PRPF38B
NCF1B
RB1
SSH1
HAAO
TMEM71
SFXN4
PARP15
LPP
FCGR1CP
DUSP18
PLAUR
PGM5
CCL22
CYB5RL
CNN3
TMCO4
ZNF414
PLAG1
ITGA6
SERP2
C1ORF162
DHX30
SLC35D1
GPX1
TUT1
NRROS
MFSD14A
GPN3
ASH1L-AS1
UROS
HIST1H3E
MAP3K7CL
NEURL4
RNFT2
ZNF321P
TNFRSF12A
SCRT1
LCMT1
CTNNA1
LINC00324
BTBD19
PLCE1
KCNIP2
C1ORF112
SKP2
DAP
PYCARD
MAGT1
SLC37A2
ADCY7
DICER1-AS1
FUT4
PWWP3A
APOBEC3F
MRM1
SLFN12
TCEA2
FXR2
RMND5B
ZNF436
ICMT
CARD8
KIAA0895L
ITGAX
PROSER3
TNFAIP3
BEX1
ANKRD13B
STX11
SLC25A28
FLI1
DERL3
TNFAIP8L2
SART1
CD164
MBNL3
PLOD2
NSUN7
NEXN
PSMC5
STEAP3
LAMB2
BNC2
ILF3-DT
CAMK2N2
TMC8
FMNL1
EBI3
FUCA1
NDC1
TMEM67
TAF13
COPB2
DDR2
BTN2A3P
RXRB
CDHR1
SPRN
FES
ABCB4
SLC25A24
SLC22A17
AMER3
TOMM20
SMYD5
HLA-DMA
TMEM198
PDK3
FUCA2
SRGAP2
REL
CTNND1
PPP1R3E
FCGRT
DDOST
LIPC
CLCC1
ACADM
TMEM107
RASSF10
CAPG
RESF1
MFSD1
GPSM1
DEAF1
SHISAL2A
CCL20
CSPG5
PRR15
DR1
TREML1
PTPN7
STK38L
F11R
ZFP36L2
HIVEP3
ZFYVE27
GDAP2
SPATA6
NEMP2
PPCS
EYA3
TRIM56
SLC2A10
SOCS6
LTBP1
PARD6A
CRY2
PABPC4
ZNF534
TCIRG1
RPUSD3
SUCNR1
GPR162
SLC25A27
TUT7
RPGRIP1
CRYZ
WBP2
GALM
TIGD4
PTBP3
CREG1
PTGER4
CELSR3
ZNF765
POLL
TGIF1
SLC15A3
SERPINF2
HCN3
NSG2
BCL2L12
PRMT7
LTBP2
TEP1
PRKD3
F2RL1
JAK2
SLC10A3
DGCR10
BTN2A2
PIANP
ERAL1
CSDE1
DFFA
CASP6
BBS9
MOB3C
POU2F2
C6ORF136
ZNF618
EFCAB14
RAB11FIP1
PLA2G4A
43535
MAMDC2
RAP1B
SLC4A7
ZNF341
GPR157
PRR22
WLS
TMEM248
LETMD1
ZFP36L1
REEP4
TXNRD2
NLRP1
STK40
VPS9D1
CD109
SERPINE1
KLHL22
GVINP1
ARID5A
CYP2E1
EPOP
VAMP2
TBCC
CABP4
SOX8
HGF
ADPGK
PARP4
PDIA5
GNAI3
SPAG7
SS18L1
MANCR
ZNF474
VPS72
MMP14
NLGN2
POU6F1
PAFAH2
DOCK11
SCARNA9
DOCK8-AS1
TRPV2
RECK
LRRK1
ARL5A
PHF1
PGM2
ADAMTSL4
LINC01091
RINL
EIPR1
IQCH
SPG7
FAM155A
HLA-DPA1
FAM216A
ANKRD36BP1
C1QA
KCNK7
RNFT1
MMP24
SNX7
APOL4
HAR1A
MS4A7
FAM156A
RRP1
RCCD1
VNN2
MAP3K2
NFE2L3
ANKRD22
BRSK2
INA
CAND2
HGS
RAB42
YPEL4
ACTR2
LACTB
PPM1M
FCGBP
C2CD4C
ARHGAP4
TPRG1
NFKBIZ
CD27-AS1
SLC16A4
TYSND1
PQBP1
LOX
THTPA
STAC3
CBLN1
FKBP15
IL10
RHOC
ADGRA1
GSR
THEMIS2
MATN2
DNALI1
NRAS
TSEN2
GBE1
LAMC1
GPRIN1
ZZZ3
PLEKHA4
TNFRSF1A
PSTPIP2
UBE2E2
TERF2
RGR
SPAG1
ATP6V0A1
ANTXR2
NABP1
BACH1
PIH1D2
RNF113A
TCF25
