# Supplementary material for: Expression patterns and the prognostic value of the EMILIN/Multimerin family members in low-grade glioma
Source: PeerJ. 2020 Mar 2;8:e8696. doi: 10.7717/peerj.8696 (PMC7058105; doi:10.7717/peerj.8696)
Supplement: Supplemental Information 1 [file peerj-08-8696-s001.zip › Raw data/co-expressed genes/MMRN2 ╔╕.xlsx]

## Sheet: Sheet1
ACVRL1
CDH5
ESAM
MYCT1
NOS3
ARHGEF15
CD34
LRRC32
TM4SF18
CLEC14A
CYYR1
ERG
CALHM5
ADGRA2
ROBO4
FGD5
ADGRL4
TGM2
MECOM
TM4SF1
VWF
GJA4
DIPK2B
ABCB1
SEMA3F
ADCY4
ICAM2
ENG
NDUFA4L2
FOXS1
ABCG2
CCM2L
ADGRF5
HSPA12B
OLFML2A
SCARF1
LSR
MYL9
GNG11
ECSCR
PROCR
PEAR1
ARHGAP29
OLFML1
FLT4
SHE
EMCN
PROSER2
MPZL2
SLC39A8
PODXL
ITGA1
FOXC1
FLT1
PECAM1
GPR4
BCL6B
FZD6
MARVELD2
BCAM
FOXL2
ACTA2
SOX18
CRIP1
FOXL2NB
NPR1
COBLL1
LXN
FZD10
PDGFRB
AFAP1L1
ITM2A
OR2A9P
CD248
A4GALT
EPHA2
CAV2
SOX7
FOXF1
HRC
TES
PALMD
DCN
DLL4
SLC38A5
GRAP
GIMAP7
PRKCH
CFH
DSP
SPAAR
CEMIP2
PHLDB2
SLC2A1
TAGLN
RASIP1
CAVIN3
CD93
FOXF2
GJA5
KDR
MYO1B
MYO1C
TBX18
MYH9
NOSTRIN
TNFSF10
CASP10
SMOC2
CLEC1A
FAM43A
ACTG2
SLCO2A1
C1QTNF7
TAGLN2
COX4I2
SEMA3G
APOL1
PDE5A
ATP8B1
CDC42EP5
HIGD1B
GPX8
IFI27
LINC00924
IGFBP4
MCAM
NECTIN2
F11R
ANPEP
ADAMTS1
HSPG2
TINAGL1
PTGIR
SUSD2
SOX17
COL18A1
CFB
TIE1
THBD
FRZB
PTPRB
EPAS1
EOGT
HIC1
GBP4
PDLIM1
CAVIN1
TCN2
ENPEP
ITGA5
SLC38A11
CLDN5
ITGB1
LMO2
GPER1
ORAI1
COL6A2
SVIL
COL1A2
MALL
HPGD
LEF1
RNF144B
ZNF366
EFCC1
COL14A1
PLAT
ACVR1
ARAP3
IL3RA
MYLK2
GGT5
RHOJ
FAM124B
SMAGP
COL4A2
LAMC3
CASP12
CGNL1
NOTCH4
ATP2A3
ASB9
LUM
PKN3
VEGFA
SLC9A3R2
ASPN
PRF1
DHH
TSPAN4
FOXC2
UACA
BGN
OR51E1
MAGEA12
EXOC3L2
KLHL30
PALM2-AKAP2
TIMP1
COL6A3
JAG2
LINC01139
NAALADL1
APOBEC3D
FN1
SMAD6
LINC00346
GIMAP6
LAMC1
TEAD4
ACTN4
ITIH5
ISG20
DOK2
CSAG1
TMEM204
ITGA10
FLI1
KDELR3
THSD1
NOTCH3
FOXQ1
GJC1
ACSL5
ECM1
TPM4
COL1A1
CARD10
ACE
GCH1
SERPINH1
AOC3
FAM3D
GRAPL
NRP1
VGLL3
COL3A1
COL4A1
OCLN
HEG1
PABPC4L
PHLDA2
KCNJ15
LEPR
CETP
PRSS23
TBX3
CTHRC1
CAV1
USHBP1
RGS5
CARMN
TRPM4
HBEGF
C1ORF54
CD320
CRACR2B
FCN1
NQO1
PCDH12
PLXDC1
MFSD2A
VEGFC
MT1L
FBLIM1
SELE
MAP2K3
ST8SIA6
UNC5B
EHD2
TNFRSF10A
LRRC70
GIPC3
SPINK8
FSTL1
SH2D2A
EMP2
IFITM1
HYAL2
CDA
S1PR4
NIBAN1
MATN3
MGP
CALD1
FMOD
FOXL1
LRRC8C
ICAM3
ITPR3
PCOLCE
LATS2
FCN3
MYL12A
NKX6-1
KL
JAML
ANGPT2
TMEM88
ADAM15
SH2D3C
SLC26A2
TMEM92
ADORA2A
NID2
RGS3
BMX
TRPV4
RNF152
STEAP4
STC1
CXCL11
BMP6
CD79B
FZD4
S100A4
IGFBP7
LBX2-AS1
OAS2
DEPP1
FGR
FAM241A
COL5A1
TFPI2
TNFAIP8
TNFRSF10C
HAPLN3
PLA1A
SMTN
CHMP4C
LILRA5
TGFBR2
CCL14
FAM110D
NKG7
NLRP12
IFITM2
ESM1
TARP
MVP
SGCA
RAB43
GDF15
LDLRAD2
MYH11
BACE2
CD40
MAGED4B
EHD4
NR5A2
TMEM173
RASSF3
GBP1P1
PPIC
COL15A1
APOL3
CD28
IL2RB
SERPINA5
CLIC1
CST7
ICAM1
HCAR1
GZMB
ITGB3
GIMAP8
CYP39A1
CLEC2B
ABCB4
HTR1F
TSPAN9
TWIST1
TNFRSF10D
FHL5
JAG1
PLAU
LAMA2
FAM117A
PHETA2
GIMAP1
PRICKLE3
NAMPT
HRCT1
HTRA3
NT5DC3
PTP4A3
RAB27A
FUT1
EXOC3L1
GIMAP5
NMUR1
ST3GAL1
GPR20
KIAA0040
ATF5
KRT18
ITIH3
ELOVL7
COL8A1
HCAR3
ATP8B3
STARD8
THBS1
LNX2
EPHA3
RRAS
CRYBG1
CASP4
HLA-E
IL32
LYZ
WIPI1
MYOF
CD300LB
TMEM37
SRPX2
COLEC12
PROM1
CKMT2
IGF2BP2
GDF5
IRF1
RHOD
IL4R
C2CD4B
DOCK6
DENND2C
VASN
CCL5
IL2RA
ZIC2
DLC1
P2RY14
THUMPD1
ECE1
TMC4
ANO1
MRPS18A
IFITM3
ZIC3
SOCS3
PERP
PARVB
SCO1
PLA2R1
A2M
CLEC3B
TNFRSF4
TGFB1I1
IGFBP2
CCDC160
P4HA3
CPD
RD3
TEK
IGF2
EDN1
PDE6A
MAFF
SHC1
BCL3
CD8B
PAWR
RELL1
B3GALT2
PLXND1
SIT1
SLC5A4
WTIP
EVA1B
FAM167B
YBX3
TUBB6
HCP5
SLFN5
ZNF189
F13A1
CYSLTR2
COL12A1
VKORC1
CMTM8
RUNX3
FSTL5
MYO1G
GZMA
TUBAL3
CD3E
FHOD1
ABCA4
SFTA1P
RBM20
STX3
CDH6
AGTR1
OAF
CD48
ANXA1
TBX1
SPRY1
RAET1E
CPA3
DNASE1L1
FRAT1
TP63
SLC19A3
PON1
KLF2
CNN1
OGN
NEU1
MCUR1
RBPMS
SLC15A2
ATF3
OSMR
CLIC2
SSC5D
KLF11
EGFL8
ARHGEF35
EPS8
CALHM2
LGALS3
PTPN22
SYBU
FBLN1
RBMS2
ARF6
SLAMF7
MSRB3
EPSTI1
TDRD10
MAP3K20
CLCF1
WDR1
XPNPEP2
ST6GALNAC1
FAM162B
STRA6
METRNL
EYA1
TMOD3
GBP6
TNFRSF14
ZBTB18
S100A9
LOXL2
XAF1
CRPPA
EFNB1
AKR1B10
RAG1
SQSTM1
CFLAR
LPAR6
FBLN5
PLEK2
TMEM30B
MGST2
GZMH
WARS
LAMB1
ACP5
EMILIN2
IL1R1
PSMG3-AS1
CD63
PYHIN1
NIBAN2
ANO10
CD2
ANXA2P2
TRIB3
MYOCD
CD209
APLN
FAM20A
IL2RG
HLA-H
TMEM200B
JAKMIP2
KANK2
PGK1
ANXA2
GCNT1
CCN2
OR2A1
CMAHP
CXCL9
MMP25
MRGPRF
ATP5F1E
SULT1B1
IQGAP1
MYL4
VWA2
S100A8
B3GNT8
JCAD
LMO3
MIXL1
GYS1
TDGF1
CASQ2
EMP3
MYL12B
HLX
GPRC5A
CYB5R3
ADGRV1
CD151
LIF
CCDC36
PRG2
MRPL14
DNAH7
LOC284798
CD36
APOBEC3A
H2AFJ
YBX3P1
ETV7
