# Supplementary material for: Expression patterns and the prognostic value of the EMILIN/Multimerin family members in low-grade glioma
Source: PeerJ. 2020 Mar 2;8:e8696. doi: 10.7717/peerj.8696 (PMC7058105; doi:10.7717/peerj.8696)
Supplement: Supplemental Information 1 [file peerj-08-8696-s001.zip › Raw data/co-expressed genes/venn_result3069.txt]

Names	total	elements
EMILIN1 EMILIN2 EMILIN3 MMRN1 MMRN2	5	FSTL1
		PHETA2
		IQGAP1
		MYL12A
		CLIC1
EMILIN1 EMILIN2 EMILIN3 MMRN1	80	LRMDA
		GNG12
		LTBR
		STAT5A
		CARD9
		ZDHHC22
		NCF1
		APOBEC3F
		PCED1B
		ALOX5AP
		MMP14
		SP140
		RAB32
		TRAF3IP3
		PDCD1LG2
		RBMS1
		B3GNT5
		BCL2L12
		RAB42
		MSN
		SERPINA1
		CD58
		PPM1M
		SAMD9L
		CAPG
		IFNGR2
		TNFRSF12A
		TMEM154
		PDPN
		CAPZA1
		PYGL
		SERPINB1
		APOBEC3G
		PLEKHA4
		SP140L
		SPN
		CASP6
		APOBR
		FUCA2
		POU6F1
		GDAP1L1
		CDHR1
		MAP3K7CL
		SPP1
		ADAMTSL4
		USP11
		ADA2
		CYP2S1
		CLEC7A
		P3H2
		PLSCR1
		RPS6KA1
		OLFML3
		PLAUR
		RUBCNL
		RNF135
		CGAS
		PLK3
		STEAP3
		CASP8
		TMSB4XP8
		FES
		NEMP2
		GALM
		S100A11
		ANXA5
		TTLL12
		CABP4
		SP100
		ADPRH
		P2RY6
		TMEM71
		APOBEC3C
		REEP4
		UNC93B1
		FAM114A1
		PTGS1
		CAST
		CISH
		SLC10A3
EMILIN1 EMILIN2 EMILIN3 MMRN2	9	EHD2
		PRICKLE3
		TUBB6
		FBLN5
		ANXA2P2
		PLXND1
		EMP3
		TNFRSF14
		ANXA1
EMILIN1 EMILIN2 MMRN1 MMRN2	8	ITGA5
		CASP4
		CD40
		MGST2
		HLA-E
		NIBAN1
		MYOF
		LPAR6
EMILIN2 EMILIN3 MMRN1 MMRN2	2	OSMR
		LATS2
EMILIN1 EMILIN2 EMILIN3	62	B3GNT7
		NUCB1
		NCAM1
		TTC3
		CSMD3
		ASCL2
		BCL7A
		SPATS2L
		ADGRE5
		RBSN
		EIF4ENIF1
		RAP2A
		HERC5
		RNASE4
		RRAGB
		PLP2
		GALNT13
		TMEM230
		VIM
		ZDHHC12
		TUB
		ANG
		GLMP
		TMEM100
		FAH
		ACVR2B
		GSDMD
		EVA1C
		C1RL
		FRY
		MCUB
		DDB2
		ZNF25
		SERPING1
		TICAM2
		CHI3L1
		TRIP6
		DTX2
		PARP12
		LRRC37B
		SLC35A2
		PID1
		PI4K2B
		SCG3
		MB21D2
		IFIH1
		SPHKAP
		FAM117B
		GRIA4
		MDGA2
		GPR173
		NDST4
		FLNC
		MAPT
		TMEM165
		CNRIP1
		SFRP4
		JPH4
		SERPINB6
		NMI
		UPP1
		KAT6B
EMILIN1 EMILIN2 MMRN1	75	FERMT3
		CIITA
		MILR1
		HLA-DOA
		TNFRSF1A
		CASP1
		ARHGAP25
		ELF4
		ITGB2
		THEMIS2
		ABI3
		PARVG
		FCGR2A
		TMEM255B
		CTNNA1
		RIPK3
		SLC15A3
		SLC7A7
		ITGAL
		CD300C
		C16ORF54
		RAC2
		SLC66A3
		NCF2
		LRRC25
		CD180
		HPS3
		HLA-DMB
		PTPN7
		GIMAP2
		GPR65
		PLBD1
		TRIM38
		TMEM109
		C1QB
		HLA-DMA
		MYO1F
		CTSZ
		GNGT2
		TNFSF14
		HLA-DRA
		CTSB
		FCGR3A
		MSR1
		PTGER4
		CD68
		SERPINB8
		DOK1
		SLC37A2
		CD74
		ARPC1B
		FBP1
		FUCA1
		CD164
		FCER1G
		VAMP8
		CYBA
		SQOR
		ARHGAP30
		CTSS
		HLA-DPA1
		CD7
		KYNU
		NFAM1
		TYROBP
		SCPEP1
		RAP1B
		RBM47
		LGALS9
		SPINT1
		SLC16A3
		TCIRG1
		CCR5
		CDCP1
		CTSC
EMILIN1 EMILIN2 MMRN2	44	PTPN22
		RUNX3
		SH2D2A
		RELL1
		APOL1
		C1ORF54
		ANXA2
		OAS2
		SERPINA5
		IL2RG
		APOBEC3D
		IRF1
		HLA-H
		TAGLN2
		COL6A2
		MVP
		CD63
		ISG20
		CD48
		LBX2-AS1
		CLCF1
		BACE2
		CD2
		EPSTI1
		TIMP1
		COLEC12
		SRPX2
		GBP1P1
		CCL5
		PLAU
		WDR1
		CAVIN1
		LMO2
		SIT1
		KIAA0040
		ENG
		SERPINH1
		S100A4
		EVA1B
		TNFAIP8
		ICAM1
		CFB
		MYO1G
		RAB27A
EMILIN1 EMILIN3 MMRN1	84	KCNK3
		GBGT1
		ARHGAP15
		RIC3
		CELSR3
		ERMAP
		TMEM248
		AMER3
		SLC11A1
		PIFO
		GAL3ST4
		APOC2
		ITGAX
		ZNF474
		CLEC5A
		SELENON
		SCRT1
		NCF1B
		DDOST
		CRY2
		ITGB4
		SMCR5
		RUNX1
		TNK2
		INSM2
		MRC2
		TTC7A
		GAPT
		TPRG1
		INA
		PAFAH2
		TMCO4
		CEBPA
		NOG
		MYCBP
		DAP
		CRTAC1
		ATCAY
		PALLD
		RHOC
		C3
		SIPA1
		SLC8B1
		STK40
		NSG2
		GALNT2
		CHGB
		SHISAL2A
		LRIT2
		TGIF1
		LAMB2
		TMEM107
		KCNIP2
		COL8A2
		TLR2
		SLC39A1
		LETMD1
		TOMM20
		PRAM1
		ALOX5
		NAPSB
		CNN3
		RGS19
		ABHD15
		MYBPH
		LILRA2
		SELENOF
		CAMLG
		LAT2
		WDR78
		FAM155A
		RGR
		DEF6
		CBLN1
		TNC
		SERTAD3
		ARHGAP9
		CYTL1
		IRF5
		HK2
		INPP5D
		BTBD19
		RNASET2
		CD69
EMILIN1 EMILIN3 MMRN2	2	ECE1
		THUMPD1
EMILIN1 MMRN1 MMRN2	2	FHOD1
		ITGB3
EMILIN2 EMILIN3 MMRN1	17	PPCS
		TERF2
		CD109
		SLC25A24
		NFE2L3
		TTF2
		RGS16
		TRPV2
		TBC1D1
		NUDT16P1
		RINL
		NSUN7
		SWAP70
		GALNT4
		HFE
		SLC2A9
		CEP112
EMILIN2 EMILIN3 MMRN2	4	H2AFJ
		ACTN4
		PLAT
		VASN
EMILIN2 MMRN1 MMRN2	4	A2M
		ITGB1
		MYH9
		F11R
EMILIN1 EMILIN2	118	CD44
		SOD2
		FBXO11
		BST1
		HK3
		RAB38
		METTL7B
		IRF7
		B2M
		ALPK1
		MBD2
		PIGT
		HLA-DQA1
		UCP2
		SP110
		FXYD5
		CXCL10
		HSPA7
		SHANK2
		PIK3R1
		ANXA2P1
		MLKL
		ZBTB7B
		GBP5
		SERPINA3
		LY96
		TYMP
		GPHN
		TRPM8
		CTIF
		MGAT1
		KBTBD6
		LRRC4
		FTL
		ARPC5
		SYNGR2
		LGALS3BP
		ABCC3
		HLA-A
		SFN
		EDEM2
		GDPD1
		CCRL2
		ACAP1
		HSD3B7
		OSCAR
		LSP1
		BST2
		NAP1L3
		NUDT11
		MTA3
		FCGR2C
		SIL1
		LGALS9C
		MAP2
		CLEC12A
		HLA-DRB1
		HLA-B
		TCF7
		ALDH3B1
		LMNA
		SHKBP1
		ZNF600
		NPC2
		CDH10
		GLA
		CSTA
		IL4I1
		ADGRE2
		CARD16
		BCL2A1
		C1S
		ARHGAP32
		NOL4
		LILRB3
		CXCR3
		CHI3L2
		GBP1
		HLA-DPB1
		VAMP5
		TUBA1C
		S100A2
		C2
		GUSB
		MACC1
		LAP3
		NUAK2
		CTSA
		PARP9
		SATB1
		TMEM176B
		TRADD
		C1R
		MATR3
		KLHDC7B
		CLDN23
		LTB
		IL15
		S100A6
		BATF
		MX2
		HLA-F
		PLCB1
		CD80
		CFI
		NLRC5
		GSTK1
		TBC1D10C
		IFI30
		PARP10
		CTSL
		GRN
		CD300LF
		REXO2
		DENND2D
		CP
		PSMB9
		RAB8A
EMILIN1 EMILIN3	137	OSBPL8
		WDR34
		CNPY4
		TLCD3B
		LRRTM3
		L2HGDH
		DCX
		ANKRD26
		RER1
		KLHL28
		CACNG2
		KDELR1
		MEGF11
		POP4
		TRIP10
		CCSER2
		ADAM29
		SDF4
		HOXC4
		LRRTM2
		SLC66A1
		CAMSAP2
		TOMM70
		NADK
		BRMS1L
		SLC2A4RG
		SPIN3
		MAGOH
		ZNF737
		HDAC1
		WNT7B
		TMEM147
		UQCRC2
		HSPB6
		ZNF248
		ZSCAN5A
		DSCAML1
		NFATC1
		TNFRSF11B
		CROT
		UNC79
		FKBP10
		FBXW9
		CLEC18B
		ATG13
		ZNF195
		MLLT3
		HEBP2
		GLRA3
		MOV10
		LRRTM4
		MUL1
		SLC1A1
		PHYHIPL
		HMGCL
		COQ8B
		CLEC18A
		KIF21B
		GABRA3
		TNR
		WAC
		PITPNB
		AMZ1
		RAB2A
		NCF1C
		GNAL
		HOXA1
		RWDD2A
		LAMTOR2
		ATAD1
		LRRC4C
		MICU1
		MRPS12
		FAAP24
		CCDC18
		AGTRAP
		EML5
		UBQLN2
		HNRNPUL2
		GABBR1
		SCN3A
		TP53I13
		PANK1
		TRUB1
		TXNDC12
		ASB1
		TMEM121B
		FAM111A
		TPTE2P1
		PUM2
		HDAC4
		SOGA3
		WDR77
		CA3
		UNC80
		GFRA1
		LINC00599
		PGAM2
		CLEC18C
		SMIM13
		PLOD1
		GPX7
		NPHP1
		PSMC2
		GNG5
		EFNA4
		EMP1
		TEAD2
		TWF2
		XKR7
		ASIC1
		PSENEN
		LINGO1
		GRIA3
		TXLNA
		CLASP2
		RAB39B
		ZBTB42
		FAM13C
		SCAPER
		RFC2
		ACADSB
		TSPO
		TBPL1
		TMEM234
		HOXA4
		HOXA9
		BRPF3
		SLC34A2
		RALGAPA1
		ITPKC
		PLAC8
		ADPRHL2
		ATE1
		FAM110B
		ZNF33A
		PEPD
EMILIN1 MMRN1	90	RHOH
		DAPP1
		ARID5A
		MMP24
		ARHGDIB
		CLIC4
		TREM2
		GLIS3
		SCIMP
		PTPN6
		GPR84
		ADAP2
		C1QA
		TREM1
		PIK3R6
		C1QC
		NLRC4
		ARL11
		APOL4
		ARHGAP45
		RNASE2
		LY86
		ARHGAP4
		LPXN
		GLB1L
		ANTXR2
		ZFP36L2
		MAP4K1
		STAT3
		WAS
		AIF1
		MR1
		PDIA5
		CD37
		STXBP2
		LILRB1
		GPSM3
		TNFRSF1B
		LOXL3
		MATN2
		DEAF1
		PLB1
		RUNDC3A
		TNFAIP8L2
		SYTL3
		CMTM7
		HCST
		SIGLEC9
		LAIR1
		GMFG
		CD300A
		FCGBP
		ITPRIPL2
		HCK
		RASAL3
		LST1
		TGFB1
		CYTH4
		FCGRT
		SPI1
		LRRC20
		GAB3
		VASP
		TOR4A
		ADGRA1
		ADPGK
		HAMP
		GPX1
		HAVCR2
		PYCARD
		S1PR3
		NAGA
		PARP14
		TMC8
		HAR1A
		MAST1
		ECM2
		ACTL6B
		DOK3
		SASH3
		BRSK2
		LAPTM5
		P2RX4
		SS18L1
		STAC3
		IRAK4
		ANO6
		VAV1
		CSF2RB
		HCLS1
EMILIN1 MMRN2	23	COL1A1
		MYO1C
		IGFBP7
		GPRC5A
		HLX
		SUSD2
		PCOLCE
		SHC1
		NECTIN2
		MRGPRF
		LIF
		ZBTB18
		RRAS
		TNFRSF10C
		TEAD4
		B3GALT2
		COL4A2
		KANK2
		EMILIN2
		ATP8B3
		ATF5
		PLEK2
		YBX3
EMILIN2 EMILIN3	98	PNMA1
		ESYT1
		OPHN1
		EMILIN1
		CHST6
		KDM4B
		GCA
		TNFAIP6
		MIR9-3HG
		VRK2
		OAS1
		HPS1
		PSRC1
		DUSP10
		DISP3
		TRIM6
		NDE1
		SLC12A7
		TMBIM1
		IRAK2
		SSH3
		PREX1
		SLC25A45
		PHF11
		SMARCC2
		OSTF1
		SOD3
		GSAP
		SLC43A3
		RCAN3
		FCHSD2
		CPQ
		ZCCHC14
		BCAS4
		OPLAH
		NIPSNAP3A
		AOPEP
		CYP27A1
		EFEMP2
		AEBP1
		SEMA4G
		ZMIZ1
		F3
		FCHSD1
		CBR1
		MTMR1
		FABP5
		NTAN1
		TP73-AS1
		VWA1
		PHF21B
		TTC12
		LENG9
		ACAA2
		PLS3
		AGA
		EPHB1
		C9ORF64
		GGACT
		SNX9
		ACTL10
		PDLIM4
		SORCS3
		PDGFA
		RAB34
		ARSD
		RPS2P32
		MX1
		LOXL4
		HSPB7
		PMP22
		CCDC152
		KHNYN
		SMIM3
		LGALS1
		EVC2
		GSTA4
		CCDC122
		KIF16B
		LITAF
		CTF1
		RCOR2
		MARVELD1
		CRB2
		ANKRD46
		ICOSLG
		CPPED1
		AGAP2-AS1
		ANKRD16
		RARRES2
		YIPF1
		XKR8
		SLC49A3
		TMEM220
		FERMT1
		CARD19
		BCAT1
		DGCR2
EMILIN2 MMRN1	8	SLC16A5
		LYN
		KCNE3
		CYTIP
		LCP2
		EPOP
		FGL2
		TIFA
EMILIN2 MMRN2	46	FGR
		CST7
		XAF1
		GCH1
		SOCS3
		PDLIM1
		LGALS3
		SLAMF7
		TMEM37
		HCP5
		RGS3
		IFITM2
		PECAM1
		IFITM3
		WIPI1
		CD300LB
		EOGT
		GDF15
		MAP3K20
		ETV7
		PRF1
		CD79B
		FMOD
		ATP2A3
		LUM
		ACP5
		GPX8
		TM4SF1
		LYZ
		CRYBG1
		CD3E
		ATF3
		COL15A1
		CFH
		CXCL11
		SMAGP
		NKG7
		CD248
		WARS
		PYHIN1
		TES
		CMAHP
		GZMH
		GZMA
		CXCL9
		IL2RB
EMILIN3 MMRN1	205	TUT1
		TCEANC2
		LHFPL2
		NMNAT1
		RMND5B
		FPGT
		HS2ST1
		TMEM156
		PTP4A2
		IPP
		RSPH4A
		FUT4
		SKAP2
		SGF29
		SLA
		SLC2A10
		PROSER3
		HIST1H3E
		OLR1
		B3GALT5-AS1
		IL18
		GPR157
		DICER1-AS1
		KCNK7
		CRLF3
		FMNL1
		ACADM
		NFKBIL1
		GPSM1
		MRPL46
		LOC100129034
		PPP1R3E
		RUNX2
		PHEX
		DRAIC
		LIPC
		ZFYVE27
		FNDC3B
		ZNF821
		SFXN4
		DOCK7
		PDK3
		EIPR1
		ITGB5
		TTC26
		SEC24D
		GNAI3
		PELP1
		MOB3C
		MAPKAPK5-AS1
		SCARNA9
		ZNF321P
		SKP2
		SH3GLB1
		EHMT2
		PRKCD
		NLGN2
		RNF113A
		MAML3
		CD226
		CAP1
		CDC42
		USP53
		HCN3
		SHMT1
		TLR3
		CPED1
		CARMIL3
		RIPPLY2
		TMEM67
		CD27-AS1
		EPB41L4A-AS1
		IGSF10
		TAF13
		FFAR4
		TUBGCP2
		PLAG1
		CORO1A
		BEX1
		RHBDF2
		HEXIM2
		CYB5RL
		MYO7A
		MAGEL2
		WWTR1
		SLC25A28
		CIRBP
		LYSMD1
		ZNF28
		DCTD
		TMEM119
		NDC1
		ZNF816
		TRAP1
		WASF2
		PRR3
		RXRB
		PLCE1
		MRPL10
		KIAA0895L
		FNBP1L
		TCF25
		CSF3R
		CLCC1
		SERPINB9
		FRRS1
		LTBP1
		RASSF5
		ADGRG5
		MIS18BP1
		PHF1
		GPR132
		NEK6
		PLA2G6
		IL1A
		PDGFD
		DRC7
		RASSF10
		IL13RA1
		ZNF468
		SLC30A7
		C7ORF31
		PTPN14
		PIK3CD
		PLOD2
		SHC2
		CD302
		ICMT
		POLL
		FXR2
		RTP5
		SART1
		CLEC17A
		BTN2A3P
		SLC35D1
		IFNLR1
		GLRX
		C12ORF75
		SPAG1
		ZNF32
		RASSF8
		VPS72
		LRRC75B
		ZMPSTE24
		HACD4
		DTX3
		CTTNBP2NL
		HGF
		WLS
		DERL3
		KLC4
		CARD11
		C20ORF197
		CYFIP1
		IQCH
		PQBP1
		REST
		PODXL2
		FAM216A
		C11ORF45
		SIGLEC14
		SLC1A5
		DUSP26
		DNALI1
		THTPA
		TXNRD2
		YJU2
		PRPF6
		LPCAT2
		RNF112
		SPATA6
		HIRIP3
		WDFY4
		ECSIT
		ARFGAP2
		RETREG2
		TYSND1
		SEC22B
		SH3TC1
		SERPINF2
		BRD9
		YPEL4
		WDR25
		TSEN2
		PLD4
		DENND3
		H6PD
		PRR15
		SOX8
		NEXN
		CRYZ
		CTBS
		KCNK13
		MORN4
		NCMAP
		ENPP1
		CSF2RA
		YAP1
		ACD
		HIVEP3
		ZZZ3
		ZNF436
		MFSD14A
		APBB1IP
		LRRC37A6P
EMILIN3 MMRN2	9	IGFBP2
		FOXF2
		LAMA2
		CCL14
		ZIC3
		COL8A1
		IGF2BP2
		CD209
		HTRA3
MMRN1 MMRN2	13	FLI1
		GIMAP6
		TMOD3
		ABCB4
		TGFBR2
		RAB43
		TNFRSF10D
		TNFRSF10A
		IL4R
		CFLAR
		RASSF3
		LAMC1
		TMEM173
EMILIN1	367	NCF4
		NAP1L2
		RTN1
		RDH10
		MAPKAPK2
		SRRM4
		ARHGEF9
		TAFA2
		HDAC7
		ATXN7L3B
		MARF1
		PIRT
		PPM1A
		CPEB3
		RNF166
		GMPPA
		FAXC
		EN1
		MAN2B1
		CHRNB2
		CMTM3
		PLCXD2
		PTPN2
		IL18BP
		NMNAT2
		ATP7B
		CASP5
		BASP1-AS1
		CELF5
		R3HDM2
		CPVL
		ELAVL2
		RPN1
		DLGAP1
		SHISAL1
		PLEKHM3
		FGF12
		SLC9A2
		TMOD2
		YPEL1
		CD72
		PSMB8
		NRSN1
		NRXN1
		DNAAF5
		IL10RB
		MAPK8IP2
		SLC25A39
		MOSMO
		GPM6A
		PDE6G
		SEC61A1
		PLPPR5
		HTR1A
		CCDC103
		FBXO34
		CKMT1B
		CD276
		GPR21
		ELFN2
		CNPY3
		SLC8A2
		SLC6A1
		NBEA
		CLASP1
		MAPKAPK3
		RPRD1A
		MYDGF
		UNC13A
		CHEK2
		SPTBN2
		CANT1
		CDK2
		VSTM2A
		SEPTIN3
		TMUB1
		SYDE1
		DDHD1
		KIF3A
		LRRN4CL
		CYBC1
		KLHL42
		CENPB
		CSTB
		FRMPD1
		LMCD1
		POLD1
		KDELR2
		RPN2
		OST4
		HLA-C
		FAM20C
		LYRM7
		TTC33
		OMG
		FLII
		AKT3
		NYAP2
		HECW1
		ZNF519
		FHL3
		DGCR9
		PLAAT4
		RNF41
		HSPB1P1
		LAMP1
		PDLIM7
		ARPP21
		MXRA8
		PAFAH1B1
		CFAP61
		MAGEE1
		PLTP
		RTN3
		MAP3K14
		NKRF
		CCDC102A
		ARMC8
		TAPBP
		RDH5
		TMEM8A
		MS4A6A
		TMEM35A
		HSPA6
		TCTN1
		SVOP
		CRISPLD1
		TMEM214
		PAK3
		DGKB
		GBP2
		MADD
		SCAMP5
		DENND5B
		CASP7
		PTX3
		DOK6
		PFKM
		CELF3
		OASL
		FGF14
		MTMR9
		TSGA10IP
		RNF165
		PRKCE
		PRDM11
		LMAN2
		OSTC
		PMEL
		ADGRB3
		FRMD8
		NOD1
		PSORS1C1
		SLITRK5
		RBM42
		CKLF
		ORMDL2
		SOWAHD
		CA10
		PLEKHG6
		PAK5
		TBX19
		CDK5R1
		IKBKE
		SLC25A19
		PPP4C
		SLC47A2
		ST14
		RAB13
		FBXW11
		S100A10
		GLRB
		OGA
		KCNB1
		TMEM150A
		EIF4A2
		YKT6
		MOAP1
		SIGLEC7
		MCF2L2
		PDIA4
		NAGK
		KIF3C
		SNAP91
		MTMR11
		FOSL1
		TRAPPC6B
		WASF1
		HSPB1
		UNC5A
		BSN
		PDIA3
		FOXJ1
		TMEM63C
		IP6K1
		SLC38A10
		UBR3
		PCDH7
		SBNO2
		PPP1R9A
		TMEM151B
		43528
		PIP4K2B
		TMED9
		FAM126B
		S100A3
		PXN
		PHYKPL
		RAB9B
		IGFLR1
		REPS2
		SPSB2
		SREBF2
		DERL2
		CEP68
		RUFY1
		S100A16
		PCSK2
		BEND4
		LSAMP
		CACNA2D2
		MIPEP
		CD14
		HERC1
		PSMD9
		SLC1A6
		HMOX1
		TMEM102
		PPP3CB
		GLRA1
		GADD45A
		PSD
		AKAP6
		DTYMK
		OPCML
		TAX1BP3
		ALDH16A1
		MAPK8
		STAR
		BMP1
		SMPD3
		EEF1AKMT3
		DPP9
		GGCX
		RBFOX2
		HAT1
		GABRB3
		SEZ6L
		RAPGEF2
		ATP6V1G2
		SH3BGRL3
		RELB
		STX1B
		SHISA7
		COLGALT1
		ZNF503-AS2
		TPST1
		GLB1
		CNOT11
		RGS7BP
		CYFIP2
		EPM2AIP1
		ZC3H12B
		SYNGR1
		BRWD1
		USP27X
		ADGRE1
		SCN3B
		MICU3
		ERI1
		HMG20B
		HOMER3
		TRIM23
		RAB3C
		PHLPP2
		APOL6
		SLC2A13
		P3H1
		KLHL23
		UBA7
		BTRC
		C10ORF55
		DTX3L
		MUC1
		LINC00294
		CADM2
		COPZ2
		RAB11FIP2
		NECAP2
		C4A
		MYL6
		CASD1
		ZDHHC24
		HECTD4
		CORO1B
		AASDHPPT
		SGSM1
		ZYX
		PPP1R3B
		CALR
		GDAP1
		ZRANB1
		TNNI2
		CYB561D2
		MYO5A
		CCSAP
		SEPTIN9
		SCAI
		MFSD10
		SLC4A2
		PTPRT
		CSMD1
		AK2
		CUX2
		AP3B2
		RAPGEF4
		CCL2
		TEF
		DACH2
		DNM3
		LSM11
		HPD
		ZC3H7B
		PDE2A
		ELAVL4
		ATRAID
		JMY
		FADD
		PLA2G15
		MTMR7
		ST8SIA3
		RIPK1
		ATP8A1
		ABAT
		CELSR1
		LTF
		SCAMP1
		TMEM170B
		CAPN5
		NAA30
		SRGAP3
		SLITRK1
		FSTL3
		RIMS2
		FAM217B
		TMEM179B
		KSR2
		PFN1
		MICALL2
		MAP7D3
		P4HB
		C10ORF88
		CYB561A3
		ETV6
		GEM
		PSMB10
		JPH3
		FLNA
		BAX
		G6PC3
		NDRG3
		GRIA2
		IFI44
		JOSD2
		PLSCR3
		SPOCD1
		SHISA5
EMILIN2	95	MYO9B
		CD6
		DPYD
		LILRA6
		RCAN1
		TMEM189
		ITK
		SLAMF6
		CC2D1B
		GNLY
		IDO1
		PTGER2
		ERP27
		ACSL1
		CD247
		RHOG
		THRA
		ELOVL1
		CXCR6
		LY9
		CRTC1
		SAT1
		KLRB1
		RENBP
		FCRL6
		SH2D1A
		GPNMB
		FCGR2B
		SLC15A4
		CTSW
		GALNT5
		NEAT1
		ITGB7
		GSN
		SLAMF8
		GPR141
		HEXB
		UBASH3A
		FASLG
		SKAP1
		HTATIP2
		SGMS2
		TNRC6C
		CD3G
		KIF13B
		CD96
		DPEP2
		RNF130
		LPAR1
		CD40LG
		HLA-DRB5
		EPHX3
		PLIN2
		SLC35D2
		SLAMF1
		GPR171
		PLD1
		TMEM140
		SNAI1
		TMEM176A
		RAMP3
		EOMES
		CCR7
		MYO1E
		DUSP23
		NAAA
		HLA-DQA2
		LACC1
		SMIM5
		PDCD1
		TRAK1
		ICOS
		CEACAM1
		GAS6
		MBOAT1
		APLNR
		HLA-DQB1
		GZMK
		LCK
		CCR2
		GALNT7
		RRBP1
		CD3D
		HLA-DRB6
		TMBIM4
		SPIRE1
		CD52
		MIR155HG
		HSH2D
		JPT2
		CD5
		CALHM6
		CERS2
		ZNF683
		FRMD4B
EMILIN3	1982	ABCA3
		FEZF1
		SALL1
		SLC25A3
		ACOT12
		ZAR1
		TMSB10
		GALNT3
		IFT122
		DLEU7
		SLC6A11
		RPL19
		DTNBP1
		RGN
		CCNB1
		ZEB1
		COX15
		XK
		AGPAT1
		THRAP3
		BANK1
		FBH1
		C3ORF67
		RNF185
		IGSF3
		TMEM132E
		EVC
		DUS2
		TMEM254-AS1
		RPL7A
		NFIA
		PTCD3
		DMC1
		SERPINF1
		CACNG5
		TP53AIP1
		HMX1
		FAHD1
		CCDC34
		MAP1LC3C
		43526
		LUZP1
		WDR89
		TIGAR
		EIF4G3
		POU3F1
		LRGUK
		GTPBP1
		PDCD5
		RAB33B
		PRDM2
		SEL1L3
		PDCD4
		TRAF5
		CIAO1
		GPR55
		NOA1
		CCNE1
		PODN
		SSU72
		TIAL1
		EXOSC7
		ROR2
		ETNK2
		PABPC5
		VAT1L
		GASK1B
		GMPR
		EMC1
		HTR7P1
		GPN2
		DESI1
		MYH6
		VAX2
		GCLM
		C2CD4D-AS1
		TAF12
		C1QL1
		STPG1
		FAM110C
		IMMP1L
		TOX3
		MMP15
		DNAH11
		CFAP221
		TMEM59
		DDX18
		RICTOR
		HSF2
		SAMM50
		MFN2
		LOC202181
		LRRC8A
		TACR1
		FSIP1
		GRIK2
		RHBDF1
		C10ORF105
		SDC2
		BTF3
		ZNF552
		ITPRID1
		ECRG4
		ACADL
		GLIS2
		FGF1
		ASNSD1
		HIST1H2BJ
		MUTYH
		C20ORF204
		ADGRD2
		HP1BP3
		IPO13
		UNG
		SPRY2
		ALDH1L2
		SF3A3
		NFYA
		RGS14
		RSU1
		LPIN3
		RPL4
		RPS21
		RTCB
		PLPP7
		WAPL
		LINC00475
		LMO4
		OPA3
		PARG
		KIF19
		FXYD2
		GPBP1L1
		NFYC
		CCT4
		ZNF324
		SOX9
		C10ORF67
		FAU
		AKIRIN1
		FHDC1
		GPR158
		PACSIN3
		SLC4A5
		ZNF568
		PHB2
		MT1DP
		TNKS2
		MRTO4
		CADPS2
		MYCBPAP
		PTCRA
		C16ORF87
		KLHL21
		FAM177A1
		EIF3D
		PGM1
		XKR9
		PECR
		TACR2
		SVOPL
		PIGG
		HERC6
		ZBTB8OS
		ANKDD1A
		HAUS4
		CASC10
		TLX1
		ZBED6CL
		RPS29
		KIAA0319L
		LAMTOR5
		OPN3
		DAGLB
		SAT2
		PTCHD3P1
		SNTA1
		IL20RA
		TCFL5
		MUCL3
		NCK2
		SULF2
		KDM6B
		FAM180B
		TTC28-AS1
		CLDN10
		TRPC1
		FKBP5
		SMS
		TAF1D
		PCED1A
		STRN3
		PEF1
		MAB21L2
		ECHDC3
		ZFAS1
		TMEM106C
		ZBTB47
		ZNF681
		C1QTNF2
		ZNF542P
		LINC00882
		BSDC1
		TMEM263
		KAT5
		DDIT4L
		SLC16A11
		AP2S1
		MME
		TEX26
		EFCAB12
		SNHG32
		MYC
		SNRNP48
		WDR26
		PHYH
		TOMM22
		ULBP1
		RUVBL2
		CHPF2
		RPLP2
		LINC01600
		PEAK3
		LINC00908
		SLC14A2
		TSTD1
		EIF3H
		AMOTL2
		MRPL37
		MATN4
		BLK
		PSMA5
		CEP104
		ALDH5A1
		UPF1
		WNT16
		ADAMTS6
		RPP30
		SLIT1
		DMAC2
		A1BG-AS1
		PRRX2
		PRELID2
		GRID1
		PES1
		KLHDC1
		PROC
		GRIN3A
		DEPDC1
		GRAMD1C
		ANKRD65
		KCNH1
		HLCS
		HORMAD2
		ACSS3
		SYNPO2L
		ABCD3
		PTPN23
		PAQR7
		ZNF676
		DCTN4
		AP1S3
		COX16
		CDRT4
		MRM2
		43525
		PPP1R15A
		SLC39A4
		CSDC2
		ZDHHC1
		DRC3
		CSNK1E
		KCNQ4
		CCDC117
		KDM7A
		TCEAL2
		SLC44A3
		FAHD2B
		MT1E
		PPP5C
		ST7L
		CNTD1
		CBX4
		PRMT5
		ATP13A2
		SH3YL1
		FMO3
		HDHD3
		CAPNS1
		EFHD2
		CLDN3
		AKT2
		ST13P4
		LOC90246
		MRPL23-AS1
		ACOT11
		METTL6
		AFAP1
		PRKD2
		PUS3
		RNF146
		WDR74
		TRIM17
		PURA
		C9ORF47
		RPL15
		SPATA3
		RPS3A
		TMPRSS3
		DHX38
		CNMD
		ROPN1B
		DIABLO
		ARMC9
		ZNF211
		AGL
		BBS4
		PSD4
		CCNB1IP1
		MINPP1
		RGS11
		HOXC10
		HS6ST1
		MEOX2
		KIAA1257
		SCT
		NUDT19
		SKI
		ZNF544
		NACA2
		43529
		FAIM
		SZT2
		SINHCAF
		CDR1
		TOM1L1
		RTCA
		PPP1R36
		TMEM39B
		RPL3
		ARMCX1
		HCFC2
		HPDL
		USP33
		NRDC
		ABHD8
		PAAF1
		CCT3
		TUBA3FP
		RGS22
		PSMD10
		GAS2L2
		KIAA0895
		NME5
		DDX21
		FAM50B
		JMJD1C-AS1
		KTI12
		PDHX
		HEY1
		ZNF720
		METTL24
		CCDC96
		CCDC173
		ATP5F1C
		SPATA6L
		ZNF99
		SDC3
		SOX6
		HIP1R
		SNAPC2
		L3HYPDH
		ASIC4
		SAMD15
		SLC35G2
		DET1
		TRPM3
		STK32B
		C2ORF27A
		ASB14
		TPT1-AS1
		GDPD2
		FBLN7
		LEKR1
		PANK2
		SLC1A3
		TM9SF3
		SLC9C2
		BCL7B
		MAN2B2
		RNH1
		PPP6R3
[truncated: 2,426 more rows]
