# Supplementary material for: Expression patterns and the prognostic value of the EMILIN/Multimerin family members in low-grade glioma
Source: PeerJ. 2020 Mar 2;8:e8696. doi: 10.7717/peerj.8696 (PMC7058105; doi:10.7717/peerj.8696)
Supplement: Supplemental Information 1 [file peerj-08-8696-s001.zip › Raw data/genemania/genemania-functions.txt]

Function	FDR	Genes in network	Genes in genome
extracellular matrix	0.11283427852409379	5	208
negative regulation of angiogenesis	0.29978274685363737	3	48
regulation of cell migration involved in sprouting angiogenesis	0.9209180124892863	2	14
