# Supplementary material for: Expression patterns and the prognostic value of the EMILIN/Multimerin family members in low-grade glioma
Source: PeerJ. 2020 Mar 2;8:e8696. doi: 10.7717/peerj.8696 (PMC7058105; doi:10.7717/peerj.8696)
Supplement: Supplemental Information 1 [file peerj-08-8696-s001.zip › Raw data/genemania/genemania-genes.txt]

Symbol	Description	Score	Functions	Links
EMILIN3		0.9528710446670805	extracellular matrix	http://www.ncbi.nlm.nih.gov/sites/entrez?db=gene&cmd=search&term=90187
EMILIN2		0.949626262878553		http://www.ncbi.nlm.nih.gov/sites/entrez?db=gene&cmd=search&term=84034
MMRN2		0.9372820262463573	negative regulation of angiogenesis, regulation of cell migration involved in sprouting angiogenesis	http://www.ncbi.nlm.nih.gov/sites/entrez?db=gene&cmd=search&term=79812
MMRN1		0.9112501675234368		http://www.ncbi.nlm.nih.gov/sites/entrez?db=gene&cmd=search&term=22915
EMILIN1		0.9053174057158313	extracellular matrix	http://www.ncbi.nlm.nih.gov/sites/entrez?db=gene&cmd=search&term=11117
F5		0.002200243988533024		http://www.ncbi.nlm.nih.gov/sites/entrez?db=gene&cmd=search&term=2153
TGFBI		0.0008987678781372521	extracellular matrix	http://www.ncbi.nlm.nih.gov/sites/entrez?db=gene&cmd=search&term=7045
EGFL7		0.0008981030564784165		http://www.ncbi.nlm.nih.gov/sites/entrez?db=gene&cmd=search&term=51162
IL33		0.0007912631281802862		http://www.ncbi.nlm.nih.gov/sites/entrez?db=gene&cmd=search&term=90865
EMID1		0.0007857626028178744		http://www.ncbi.nlm.nih.gov/sites/entrez?db=gene&cmd=search&term=129080
THBS2		0.0007826030194629796	negative regulation of angiogenesis	http://www.ncbi.nlm.nih.gov/sites/entrez?db=gene&cmd=search&term=7058
COL26A1		0.0007790255000421076		http://www.ncbi.nlm.nih.gov/sites/entrez?db=gene&cmd=search&term=136227
POSTN		0.0007262985532567323	extracellular matrix	http://www.ncbi.nlm.nih.gov/sites/entrez?db=gene&cmd=search&term=10631
PEAR1		0.0006683691356424437		http://www.ncbi.nlm.nih.gov/sites/entrez?db=gene&cmd=search&term=375033
ADGRL4		0.0006651599523384566		http://www.ncbi.nlm.nih.gov/sites/entrez?db=gene&cmd=search&term=64123
CEP57		0.000661253925055616		http://www.ncbi.nlm.nih.gov/sites/entrez?db=gene&cmd=search&term=9702
DLL4		0.0006513179893626875	negative regulation of angiogenesis, regulation of cell migration involved in sprouting angiogenesis	http://www.ncbi.nlm.nih.gov/sites/entrez?db=gene&cmd=search&term=54567
MYCT1		0.0006483531965637557		http://www.ncbi.nlm.nih.gov/sites/entrez?db=gene&cmd=search&term=80177
C1QTNF5		0.0006025100948889861		http://www.ncbi.nlm.nih.gov/sites/entrez?db=gene&cmd=search&term=114902
C1QTNF7		0.0005820935950207606		http://www.ncbi.nlm.nih.gov/sites/entrez?db=gene&cmd=search&term=114905
EGFL8		0.0005694492013565422		http://www.ncbi.nlm.nih.gov/sites/entrez?db=gene&cmd=search&term=80864
CRISPLD2		0.0005642822774838963		http://www.ncbi.nlm.nih.gov/sites/entrez?db=gene&cmd=search&term=83716
CLEC3B		0.0005483880028528954	extracellular matrix	http://www.ncbi.nlm.nih.gov/sites/entrez?db=gene&cmd=search&term=7123
CLEC14A		0.0005453343236735964		http://www.ncbi.nlm.nih.gov/sites/entrez?db=gene&cmd=search&term=161198
C1QA		0.0005425182665534933		http://www.ncbi.nlm.nih.gov/sites/entrez?db=gene&cmd=search&term=712
