# Supplementary material for: Expression patterns and the prognostic value of the EMILIN/Multimerin family members in low-grade glioma
Source: PeerJ. 2020 Mar 2;8:e8696. doi: 10.7717/peerj.8696 (PMC7058105; doi:10.7717/peerj.8696)
Supplement: Supplemental Information 1 [file peerj-08-8696-s001.zip › Raw data/genemania/genemania-interactions.txt]

Gene 1	Gene 2	Weight	Network group	Network
THBS2	TGFBI	0.014859909	Co-expression	Ramaswamy-Golub-2001
POSTN	TGFBI	0.014801183	Co-expression	Ramaswamy-Golub-2001
POSTN	THBS2	0.01852527	Co-expression	Ramaswamy-Golub-2001
TGFBI	EMILIN1	0.013269706	Co-expression	Wang-Maris-2006
THBS2	EMILIN1	0.0108435	Co-expression	Wang-Maris-2006
THBS2	TGFBI	0.013133059	Co-expression	Wang-Maris-2006
POSTN	THBS2	0.012430278	Co-expression	Wang-Maris-2006
IL33	MMRN1	0.015017618	Co-expression	Mallon-McKay-2013
IL33	EMILIN1	0.008572642	Co-expression	Mallon-McKay-2013
COL26A1	EMID1	0.014071717	Co-expression	Mallon-McKay-2013
ADGRL4	MMRN2	0.016729238	Co-expression	Mallon-McKay-2013
DLL4	MMRN2	0.02169596	Co-expression	Mallon-McKay-2013
DLL4	MMRN1	0.020247573	Co-expression	Mallon-McKay-2013
DLL4	ADGRL4	0.017048635	Co-expression	Mallon-McKay-2013
C1QTNF5	MMRN2	0.012822843	Co-expression	Mallon-McKay-2013
C1QTNF5	EMILIN1	0.009048964	Co-expression	Mallon-McKay-2013
C1QTNF7	MMRN2	0.008869664	Co-expression	Mallon-McKay-2013
C1QTNF7	EMILIN1	0.0066514337	Co-expression	Mallon-McKay-2013
C1QTNF7	IL33	0.007799833	Co-expression	Mallon-McKay-2013
C1QTNF7	C1QTNF5	0.0075774025	Co-expression	Mallon-McKay-2013
CRISPLD2	EMILIN1	0.0127259195	Co-expression	Mallon-McKay-2013
CRISPLD2	IL33	0.01663944	Co-expression	Mallon-McKay-2013
CRISPLD2	C1QTNF7	0.011925086	Co-expression	Mallon-McKay-2013
CLEC3B	MMRN2	0.012395159	Co-expression	Mallon-McKay-2013
CLEC3B	MMRN1	0.0122330105	Co-expression	Mallon-McKay-2013
CLEC3B	IL33	0.009934569	Co-expression	Mallon-McKay-2013
CLEC3B	ADGRL4	0.010569658	Co-expression	Mallon-McKay-2013
CLEC14A	MMRN2	0.009030745	Co-expression	Mallon-McKay-2013
CLEC14A	MMRN1	0.009286187	Co-expression	Mallon-McKay-2013
CLEC14A	IL33	0.007660675	Co-expression	Mallon-McKay-2013
CLEC14A	ADGRL4	0.008044734	Co-expression	Mallon-McKay-2013
CLEC14A	DLL4	0.009664622	Co-expression	Mallon-McKay-2013
CLEC14A	C1QTNF5	0.0072156535	Co-expression	Mallon-McKay-2013
CLEC14A	CLEC3B	0.0069200844	Co-expression	Mallon-McKay-2013
THBS2	TGFBI	0.00696433	Co-expression	Bild-Nevins-2006 B
POSTN	TGFBI	0.007122851	Co-expression	Bild-Nevins-2006 B
POSTN	THBS2	0.0078066695	Co-expression	Bild-Nevins-2006 B
IL33	MMRN1	0.017251568	Co-expression	Dobbin-Giordano-2005
ADGRL4	MMRN2	0.008846799	Co-expression	Dobbin-Giordano-2005
ADGRL4	POSTN	0.0125219375	Co-expression	Dobbin-Giordano-2005
CRISPLD2	ADGRL4	0.007956826	Co-expression	Dobbin-Giordano-2005
TGFBI	EMILIN2	0.0079142125	Co-expression	Bahr-Bowler-2013
CRISPLD2	F5	0.023527663	Co-expression	Bahr-Bowler-2013
EMILIN1	MMRN2	0.0059665293	Co-expression	Innocenti-Brown-2011
EGFL7	EMILIN1	0.006911799	Co-expression	Innocenti-Brown-2011
IL33	EMILIN2	0.0054849964	Co-expression	Innocenti-Brown-2011
IL33	MMRN2	0.012062033	Co-expression	Innocenti-Brown-2011
THBS2	TGFBI	0.009177084	Co-expression	Innocenti-Brown-2011
ADGRL4	MMRN2	0.012135228	Co-expression	Innocenti-Brown-2011
ADGRL4	MMRN1	0.0134233	Co-expression	Innocenti-Brown-2011
ADGRL4	IL33	0.009755978	Co-expression	Innocenti-Brown-2011
DLL4	ADGRL4	0.013435465	Co-expression	Innocenti-Brown-2011
MYCT1	MMRN2	0.016054686	Co-expression	Innocenti-Brown-2011
MYCT1	IL33	0.009385627	Co-expression	Innocenti-Brown-2011
MYCT1	ADGRL4	0.0096768215	Co-expression	Innocenti-Brown-2011
C1QTNF5	EMILIN1	0.00566157	Co-expression	Innocenti-Brown-2011
C1QTNF5	EGFL7	0.012540311	Co-expression	Innocenti-Brown-2011
CRISPLD2	EMILIN1	0.008000889	Co-expression	Innocenti-Brown-2011
CLEC3B	MMRN2	0.015701173	Co-expression	Innocenti-Brown-2011
CLEC3B	IL33	0.008714851	Co-expression	Innocenti-Brown-2011
CLEC3B	MYCT1	0.012359796	Co-expression	Innocenti-Brown-2011
CLEC14A	MMRN2	0.022719692	Co-expression	Innocenti-Brown-2011
CLEC14A	EMILIN1	0.006702859	Co-expression	Innocenti-Brown-2011
CLEC14A	IL33	0.013795041	Co-expression	Innocenti-Brown-2011
CLEC14A	CLEC3B	0.01674502	Co-expression	Innocenti-Brown-2011
TGFBI	EMILIN2	0.008260109	Co-expression	Noble-Diehl-2008
IL33	MMRN1	0.023396492	Co-expression	Noble-Diehl-2008
EMID1	EMILIN1	0.009073114	Co-expression	Noble-Diehl-2008
ADGRL4	TGFBI	0.007706244	Co-expression	Noble-Diehl-2008
MYCT1	EMILIN3	0.012111737	Co-expression	Noble-Diehl-2008
MYCT1	MMRN1	0.033577997	Co-expression	Noble-Diehl-2008
MYCT1	EGFL7	0.011963968	Co-expression	Noble-Diehl-2008
C1QTNF5	EMILIN1	0.0059582787	Co-expression	Noble-Diehl-2008
C1QTNF5	EMID1	0.013765211	Co-expression	Noble-Diehl-2008
C1QTNF5	MYCT1	0.014580468	Co-expression	Noble-Diehl-2008
C1QTNF7	EMILIN1	0.009372541	Co-expression	Noble-Diehl-2008
CRISPLD2	EMILIN1	0.010079882	Co-expression	Noble-Diehl-2008
CRISPLD2	C1QTNF5	0.0134274	Co-expression	Noble-Diehl-2008
CLEC14A	EMILIN1	0.009622719	Co-expression	Noble-Diehl-2008
CLEC14A	EGFL7	0.012499448	Co-expression	Noble-Diehl-2008
CLEC14A	C1QTNF5	0.016428994	Co-expression	Noble-Diehl-2008
EGFL7	MMRN2	0.014766531	Co-expression	Roth-Zlotnik-2006
IL33	MMRN1	0.015629932	Co-expression	Roth-Zlotnik-2006
THBS2	EMILIN1	0.009003691	Co-expression	Roth-Zlotnik-2006
PEAR1	EMILIN3	0.013147862	Co-expression	Roth-Zlotnik-2006
ADGRL4	MMRN2	0.013376221	Co-expression	Roth-Zlotnik-2006
ADGRL4	MMRN1	0.012110238	Co-expression	Roth-Zlotnik-2006
MYCT1	MMRN2	0.016229577	Co-expression	Roth-Zlotnik-2006
MYCT1	ADGRL4	0.012936291	Co-expression	Roth-Zlotnik-2006
C1QTNF7	EMILIN1	0.007883688	Co-expression	Roth-Zlotnik-2006
CLEC14A	MMRN2	0.014935413	Co-expression	Roth-Zlotnik-2006
CLEC14A	MMRN1	0.015305877	Co-expression	Roth-Zlotnik-2006
CLEC14A	EGFL7	0.010734886	Co-expression	Roth-Zlotnik-2006
CLEC14A	POSTN	0.011950887	Co-expression	Roth-Zlotnik-2006
CLEC14A	ADGRL4	0.008769913	Co-expression	Roth-Zlotnik-2006
CLEC14A	MYCT1	0.012455911	Co-expression	Roth-Zlotnik-2006
POSTN	TGFBI	0.009873844	Co-expression	Boldrick-Relman-2002
POSTN	THBS2	0.0037547103	Co-expression	Perou-Botstein-2000
CRISPLD2	THBS2	0.0044403444	Co-expression	Perou-Botstein-2000
CRISPLD2	POSTN	0.005769106	Co-expression	Perou-Botstein-2000
TGFBI	F5	0.026886689	Co-expression	Smirnov-Cheung-2009
THBS2	MMRN2	0.020722322	Co-expression	Smirnov-Cheung-2009
POSTN	THBS2	0.011055087	Co-expression	Wang-Cheung-2015
MYCT1	MMRN1	0.01979917	Co-expression	Chen-Brown-2002
CRISPLD2	C1QTNF7	0.007083962	Co-expression	Chen-Brown-2002
CLEC3B	MMRN1	0.009668912	Co-expression	Chen-Brown-2002
CLEC3B	MYCT1	0.010705823	Co-expression	Chen-Brown-2002
POSTN	IL33	0.007694758	Co-expression	Wu-Garvey-2007
CEP57	IL33	0.008487805	Co-expression	Wu-Garvey-2007
EGFL7	MMRN2	0.025002778	Co-localization	Johnson-Shoemaker-2003
IL33	MMRN2	0.01085851	Co-localization	Johnson-Shoemaker-2003
IL33	MMRN1	0.010640163	Co-localization	Johnson-Shoemaker-2003
IL33	EGFL7	0.012448862	Co-localization	Johnson-Shoemaker-2003
ADGRL4	MMRN2	0.016322564	Co-localization	Johnson-Shoemaker-2003
ADGRL4	IL33	0.008530187	Co-localization	Johnson-Shoemaker-2003
DLL4	MMRN2	0.028046828	Co-localization	Johnson-Shoemaker-2003
DLL4	IL33	0.013018255	Co-localization	Johnson-Shoemaker-2003
MYCT1	MMRN2	0.011811447	Co-localization	Johnson-Shoemaker-2003
MYCT1	IL33	0.005661124	Co-localization	Johnson-Shoemaker-2003
MYCT1	ADGRL4	0.01174265	Co-localization	Johnson-Shoemaker-2003
CRISPLD2	EMILIN2	0.017694445	Co-localization	Johnson-Shoemaker-2003
CRISPLD2	EMILIN1	0.020319814	Co-localization	Johnson-Shoemaker-2003
CRISPLD2	DLL4	0.018999856	Co-localization	Johnson-Shoemaker-2003
CLEC3B	MMRN1	0.02286427	Co-localization	Johnson-Shoemaker-2003
C1QA	MMRN2	0.020470863	Co-localization	Johnson-Shoemaker-2003
C1QA	MYCT1	0.008468009	Co-localization	Johnson-Shoemaker-2003
CEP57	MMRN1	0.13861835	Physical Interactions	Fogeron-Lange-2013
EMILIN1	EMILIN2	0.5927754	Physical Interactions	BIOGRID-SMALL-SCALE-STUDIES
F5	MMRN1	0.43074477	Physical Interactions	Huttlin-Gygi-2015
EGFL8	EGFL7	0.18070441	Physical Interactions	Huttlin-Gygi-2015
EMILIN1	EMILIN2	0.7828151	Physical Interactions	IREF-HPRD
F5	MMRN1	0.5954763	Physical Interactions	IREF-HPRD
COL26A1	EMID1	0.83224607	Physical Interactions	IREF-HPRD
F5	MMRN1	0.6052453	Predicted	Wu-Stein-2010
THBS2	MMRN1	0.19610363	Predicted	Wu-Stein-2010
COL26A1	EMID1	1	Predicted	Wu-Stein-2010
COL26A1	EMID1	1	Predicted	I2D-MGI-Mouse2Human
EMILIN2	EMILIN3	0.04290939	Shared protein domains	INTERPRO
MMRN2	EMILIN3	0.042636964	Shared protein domains	INTERPRO
MMRN2	EMILIN2	0.030675283	Shared protein domains	INTERPRO
MMRN1	EMILIN3	0.028968982	Shared protein domains	INTERPRO
MMRN1	EMILIN2	0.020886851	Shared protein domains	INTERPRO
MMRN1	MMRN2	0.020754244	Shared protein domains	INTERPRO
EMILIN1	EMILIN3	0.041601755	Shared protein domains	INTERPRO
EMILIN1	EMILIN2	0.029939413	Shared protein domains	INTERPRO
EMILIN1	MMRN2	0.02974933	Shared protein domains	INTERPRO
EMILIN1	MMRN1	0.020256365	Shared protein domains	INTERPRO
TGFBI	EMILIN3	0.11000151	Shared protein domains	INTERPRO
TGFBI	EMILIN2	0.030693736	Shared protein domains	INTERPRO
TGFBI	MMRN2	0.030498864	Shared protein domains	INTERPRO
TGFBI	MMRN1	0.020721946	Shared protein domains	INTERPRO
TGFBI	EMILIN1	0.02975836	Shared protein domains	INTERPRO
EGFL7	EMILIN3	0.028432759	Shared protein domains	INTERPRO
EGFL7	EMILIN2	0.007933573	Shared protein domains	INTERPRO
EGFL7	MMRN2	0.007883204	Shared protein domains	INTERPRO
EGFL7	MMRN1	0.012959538	Shared protein domains	INTERPRO
EGFL7	EMILIN1	0.0076917857	Shared protein domains	INTERPRO
EGFL7	TGFBI	0.020338377	Shared protein domains	INTERPRO
EMID1	EMILIN3	0.05644394	Shared protein domains	INTERPRO
EMID1	EMILIN2	0.015749555	Shared protein domains	INTERPRO
EMID1	MMRN2	0.015649565	Shared protein domains	INTERPRO
EMID1	MMRN1	0.0106328195	Shared protein domains	INTERPRO
EMID1	EMILIN1	0.025155408	Shared protein domains	INTERPRO
EMID1	TGFBI	0.040375203	Shared protein domains	INTERPRO
EMID1	EGFL7	0.010435999	Shared protein domains	INTERPRO
COL26A1	EMILIN3	0.057149656	Shared protein domains	INTERPRO
COL26A1	EMILIN2	0.01594647	Shared protein domains	INTERPRO
COL26A1	MMRN2	0.01584523	Shared protein domains	INTERPRO
COL26A1	MMRN1	0.010765761	Shared protein domains	INTERPRO
COL26A1	EMILIN1	0.025469927	Shared protein domains	INTERPRO
COL26A1	TGFBI	0.040880013	Shared protein domains	INTERPRO
COL26A1	EGFL7	0.0105664795	Shared protein domains	INTERPRO
COL26A1	EMID1	0.03454808	Shared protein domains	INTERPRO
POSTN	EMILIN3	0.11000151	Shared protein domains	INTERPRO
POSTN	EMILIN2	0.030693736	Shared protein domains	INTERPRO
POSTN	MMRN2	0.030498864	Shared protein domains	INTERPRO
POSTN	MMRN1	0.020721946	Shared protein domains	INTERPRO
POSTN	EMILIN1	0.02975836	Shared protein domains	INTERPRO
POSTN	TGFBI	0.34768206	Shared protein domains	INTERPRO
POSTN	EGFL7	0.020338377	Shared protein domains	INTERPRO
POSTN	EMID1	0.040375203	Shared protein domains	INTERPRO
POSTN	COL26A1	0.040880013	Shared protein domains	INTERPRO
PEAR1	EMILIN3	0.040650252	Shared protein domains	INTERPRO
PEAR1	EMILIN2	0.011342627	Shared protein domains	INTERPRO
PEAR1	MMRN2	0.011270614	Shared protein domains	INTERPRO
PEAR1	MMRN1	0.014349702	Shared protein domains	INTERPRO
PEAR1	EMILIN1	0.0109969545	Shared protein domains	INTERPRO
PEAR1	TGFBI	0.029077737	Shared protein domains	INTERPRO
PEAR1	EGFL7	0.014085903	Shared protein domains	INTERPRO
PEAR1	EMID1	0.014920344	Shared protein domains	INTERPRO
PEAR1	COL26A1	0.015106891	Shared protein domains	INTERPRO
PEAR1	POSTN	0.029077737	Shared protein domains	INTERPRO
ADGRL4	MMRN1	0.009127502	Shared protein domains	INTERPRO
DLL4	MMRN1	0.013167721	Shared protein domains	INTERPRO
C1QTNF5	EMILIN2	0.016528325	Shared protein domains	INTERPRO
C1QTNF5	MMRN2	0.016423391	Shared protein domains	INTERPRO
C1QTNF5	MMRN1	0.011173003	Shared protein domains	INTERPRO
C1QTNF5	EMILIN1	0.02260687	Shared protein domains	INTERPRO
C1QTNF5	EMID1	0.008904913	Shared protein domains	INTERPRO
C1QTNF5	COL26A1	0.009016251	Shared protein domains	INTERPRO
C1QTNF7	EMILIN2	0.016761187	Shared protein domains	INTERPRO
C1QTNF7	MMRN2	0.016654773	Shared protein domains	INTERPRO
C1QTNF7	MMRN1	0.011330416	Shared protein domains	INTERPRO
C1QTNF7	EMILIN1	0.02292537	Shared protein domains	INTERPRO
C1QTNF7	EMID1	0.009030371	Shared protein domains	INTERPRO
C1QTNF7	COL26A1	0.009150642	Shared protein domains	INTERPRO
C1QTNF7	C1QTNF5	0.020689348	Shared protein domains	INTERPRO
EGFL8	EMILIN3	0.030101439	Shared protein domains	INTERPRO
EGFL8	EMILIN2	0.008399186	Shared protein domains	INTERPRO
EGFL8	MMRN2	0.008345861	Shared protein domains	INTERPRO
EGFL8	MMRN1	0.017020477	Shared protein domains	INTERPRO
EGFL8	EMILIN1	0.008143209	Shared protein domains	INTERPRO
EGFL8	TGFBI	0.021532008	Shared protein domains	INTERPRO
EGFL8	EGFL7	0.016740287	Shared protein domains	INTERPRO
EGFL8	EMID1	0.011048478	Shared protein domains	INTERPRO
EGFL8	COL26A1	0.0111866165	Shared protein domains	INTERPRO
EGFL8	POSTN	0.021532008	Shared protein domains	INTERPRO
EGFL8	PEAR1	0.014910436	Shared protein domains	INTERPRO
EGFL8	ADGRL4	0.012283782	Shared protein domains	INTERPRO
CLEC14A	CLEC3B	0.010549609	Shared protein domains	INTERPRO
C1QA	EMILIN2	0.016593492	Shared protein domains	INTERPRO
C1QA	MMRN2	0.016488142	Shared protein domains	INTERPRO
C1QA	MMRN1	0.011217056	Shared protein domains	INTERPRO
C1QA	EMILIN1	0.022696005	Shared protein domains	INTERPRO
C1QA	EMID1	0.008940022	Shared protein domains	INTERPRO
C1QA	COL26A1	0.009051799	Shared protein domains	INTERPRO
C1QA	C1QTNF5	0.020482354	Shared protein domains	INTERPRO
C1QA	C1QTNF7	0.020770922	Shared protein domains	INTERPRO
EMILIN2	EMILIN3	0.08987219	Shared protein domains	PFAM
MMRN2	EMILIN3	0.08987219	Shared protein domains	PFAM
MMRN2	EMILIN2	0.05902772	Shared protein domains	PFAM
MMRN1	EMILIN3	0.061761055	Shared protein domains	PFAM
MMRN1	EMILIN2	0.040573224	Shared protein domains	PFAM
MMRN1	MMRN2	0.040573224	Shared protein domains	PFAM
EMILIN1	EMILIN3	0.06326628	Shared protein domains	PFAM
EMILIN1	EMILIN2	0.0415619	Shared protein domains	PFAM
EMILIN1	MMRN2	0.0415619	Shared protein domains	PFAM
EMILIN1	MMRN1	0.028567938	Shared protein domains	PFAM
EGFL7	EMILIN3	0.07858439	Shared protein domains	PFAM
EGFL7	EMILIN2	0.028428761	Shared protein domains	PFAM
EGFL7	MMRN2	0.028428761	Shared protein domains	PFAM
EGFL7	MMRN1	0.01953652	Shared protein domains	PFAM
EGFL7	EMILIN1	0.020012658	Shared protein domains	PFAM
EMID1	EMILIN3	0.0745538	Shared protein domains	PFAM
EMID1	EMILIN2	0.02697065	Shared protein domains	PFAM
EMID1	MMRN2	0.02697065	Shared protein domains	PFAM
EMID1	MMRN1	0.01853449	Shared protein domains	PFAM
EMID1	EMILIN1	0.030003995	Shared protein domains	PFAM
EMID1	EGFL7	0.02358318	Shared protein domains	PFAM
COL26A1	EMILIN3	0.07573241	Shared protein domains	PFAM
COL26A1	EMILIN2	0.027397022	Shared protein domains	PFAM
COL26A1	MMRN2	0.027397022	Shared protein domains	PFAM
COL26A1	MMRN1	0.018827502	Shared protein domains	PFAM
COL26A1	EMILIN1	0.030478321	Shared protein domains	PFAM
COL26A1	EGFL7	0.023956003	Shared protein domains	PFAM
COL26A1	EMID1	0.035913356	Shared protein domains	PFAM
POSTN	TGFBI	0.568214	Shared protein domains	PFAM
PEAR1	EMILIN3	0.06717307	Shared protein domains	PFAM
PEAR1	EMILIN2	0.024300586	Shared protein domains	PFAM
PEAR1	MMRN2	0.024300586	Shared protein domains	PFAM
PEAR1	MMRN1	0.0166996	Shared protein domains	PFAM
PEAR1	EMILIN1	0.017106602	Shared protein domains	PFAM
PEAR1	EGFL7	0.021248473	Shared protein domains	PFAM
PEAR1	EMID1	0.02015864	Shared protein domains	PFAM
PEAR1	COL26A1	0.020477323	Shared protein domains	PFAM
DLL4	MMRN1	0.008442061	Shared protein domains	PFAM
DLL4	PEAR1	0.011068633	Shared protein domains	PFAM
C1QTNF5	EMILIN2	0.018395819	Shared protein domains	PFAM
C1QTNF5	MMRN2	0.018395819	Shared protein domains	PFAM
C1QTNF5	MMRN1	0.012640398	Shared protein domains	PFAM
C1QTNF5	EMILIN1	0.02217026	Shared protein domains	PFAM
C1QTNF5	EMID1	0.010843534	Shared protein domains	PFAM
C1QTNF5	COL26A1	0.011014957	Shared protein domains	PFAM
C1QTNF7	EMILIN2	0.018579451	Shared protein domains	PFAM
C1QTNF7	MMRN2	0.018579451	Shared protein domains	PFAM
C1QTNF7	MMRN1	0.01276658	Shared protein domains	PFAM
C1QTNF7	EMILIN1	0.02239157	Shared protein domains	PFAM
C1QTNF7	EMID1	0.010951779	Shared protein domains	PFAM
C1QTNF7	COL26A1	0.011124914	Shared protein domains	PFAM
C1QTNF7	C1QTNF5	0.02208252	Shared protein domains	PFAM
EGFL8	EMILIN3	0.07032359	Shared protein domains	PFAM
EGFL8	EMILIN2	0.025440317	Shared protein domains	PFAM
EGFL8	MMRN2	0.025440317	Shared protein domains	PFAM
EGFL8	MMRN1	0.027549775	Shared protein domains	PFAM
EGFL8	EMILIN1	0.01790892	Shared protein domains	PFAM
EGFL8	EGFL7	0.035001777	Shared protein domains	PFAM
EGFL8	EMID1	0.021104103	Shared protein domains	PFAM
EGFL8	COL26A1	0.021437734	Shared protein domains	PFAM
EGFL8	PEAR1	0.019014822	Shared protein domains	PFAM
EGFL8	DLL4	0.009610442	Shared protein domains	PFAM
C1QA	EMILIN2	0.018673575	Shared protein domains	PFAM
C1QA	MMRN2	0.018673575	Shared protein domains	PFAM
C1QA	MMRN1	0.012831255	Shared protein domains	PFAM
C1QA	EMILIN1	0.022505006	Shared protein domains	PFAM
C1QA	EMID1	0.01100726	Shared protein domains	PFAM
C1QA	COL26A1	0.011181272	Shared protein domains	PFAM
C1QA	C1QTNF5	0.02219439	Shared protein domains	PFAM
C1QA	C1QTNF7	0.022415942	Shared protein domains	PFAM
